# Supplementary material for: ﻿Redescription of Microphysogobiotungtingensis (Nichols, 1926) with the description of a new species of the genus (Cypriniformes, Gobionidae) from southern China
Source: Zookeys. 2024 Oct 4;1214:161–86. doi: 10.3897/zookeys.1214.127061 (PMC11470203; doi:10.3897/zookeys.1214.127061)
Supplement: XML Treatment for Microphysogobio tungtingensis [file zookeys.1214.127061-treatment1.xml]

<!DOCTYPE tp:taxon-treatment
  PUBLIC "-//TaxonX//DTD Taxonomic Treatment Publishing DTD v0 20100105//EN" "tax-treatment-NSO.dtd">
<tp:taxon-treatment xmlns:tp="http://www.plazi.org/taxpub"><tp:treatment-meta><kwd-group><label>Taxon classification</label><kwd>
                <named-content content-type="kingdom">Animalia</named-content>
              </kwd><kwd>
                <named-content content-type="order">Cypriniformes</named-content>
              </kwd><kwd>
                <named-content content-type="family">Cyprinidae</named-content>
              </kwd></kwd-group><mixed-citation publication-type="journal"><person-group><name><surname>Sun</surname><given-names>Zhi-Xian</given-names></name><name><surname>Tang</surname><given-names>Wen-Qiao</given-names></name><name><surname>Zhao</surname><given-names>Ya-Hui</given-names></name></person-group><article-title>﻿Redescription of <italic><tp:taxon-name><tp:taxon-name-part taxon-name-part-type="genus" reg="Microphysogobio">Microphysogobio</tp:taxon-name-part><tp:taxon-name-part taxon-name-part-type="species" reg="tungtingensis">tungtingensis</tp:taxon-name-part></tp:taxon-name></italic> (Nichols, 1926) with the description of a new species of the genus (<tp:taxon-name><tp:taxon-name-part taxon-name-part-type="order">Cypriniformes</tp:taxon-name-part></tp:taxon-name>, <tp:taxon-name><tp:taxon-name-part taxon-name-part-type="family">Gobionidae</tp:taxon-name-part></tp:taxon-name>) from southern China</article-title><source>Zookeys</source><day>04</day><month>10</month><year>2024</year><volume>1214</volume><fpage>161</fpage><lpage>186</lpage><pub-id pub-id-type="doi">10.3897/zookeys.1214.127061</pub-id></mixed-citation></tp:treatment-meta><tp:nomenclature><label>﻿</label><tp:taxon-name>
              <object-id xmlns:xlink="http://www.w3.org/1999/xlink" content-type="arpha" xlink:type="simple">D8B343C3-CD0E-58DA-9CCE-728E21758AB1</object-id>
              <tp:taxon-name-part taxon-name-part-type="genus" reg="Microphysogobio">Microphysogobio</tp:taxon-name-part>
              <tp:taxon-name-part taxon-name-part-type="species" reg="tungtingensis">tungtingensis</tp:taxon-name-part>
            </tp:taxon-name><tp:taxon-authority>(Nichols, 1926)</tp:taxon-authority><xref ref-type="fig" rid="F1">Figs 1</xref><xref ref-type="fig" rid="F2">, 2</xref><xref ref-type="table" rid="T2">; Table 2</xref><tp:nomenclature-citation-list><tp:nomenclature-citation><tp:taxon-name>
                  <tp:taxon-name-part taxon-name-part-type="genus" reg="Pseudogobio">Pseudogobio</tp:taxon-name-part>
                  <tp:taxon-name-part taxon-name-part-type="species" reg="tungtingensis">tungtingensis</tp:taxon-name-part>
                </tp:taxon-name><comment>Nichols, 1926: 4 (original description); <xref ref-type="bibr" rid="B18">Nichols (1943)</xref>: 180.</comment></tp:nomenclature-citation><tp:nomenclature-citation><tp:taxon-name>
                  <tp:taxon-name-part taxon-name-part-type="genus" reg="Microphysogobio">Microphysogobio</tp:taxon-name-part>
                  <tp:taxon-name-part taxon-name-part-type="species" reg="tungtingensis">tungtingensis</tp:taxon-name-part>
                </tp:taxon-name><comment>: <xref ref-type="bibr" rid="B1">Bănărescu and Nalbant (1966)</xref>: 201 (partim: Huping on lake Tungting, Hunan).</comment></tp:nomenclature-citation><tp:nomenclature-citation><tp:taxon-name>
                  <tp:taxon-name-part taxon-name-part-type="genus" reg="Abbottina">Abbottina</tp:taxon-name-part>
                  <tp:taxon-name-part taxon-name-part-type="species" reg="elongata">elongata</tp:taxon-name-part>
                </tp:taxon-name><comment>: Yao and Yang in <xref ref-type="bibr" rid="B14">Luo et al. (1977)</xref>: 524.</comment></tp:nomenclature-citation><tp:nomenclature-citation><tp:taxon-name>
                  <tp:taxon-name-part taxon-name-part-type="genus" reg="Microphysogobio">Microphysogobio</tp:taxon-name-part>
                  <tp:taxon-name-part taxon-name-part-type="species" reg="elongatus">elongatus</tp:taxon-name-part>
                </tp:taxon-name><comment>: <xref ref-type="bibr" rid="B29">Yue (1998)</xref>: 362 (partim: Guilin, Liujiang, and Ningming in Guangxi); <xref ref-type="bibr" rid="B31">Zhang and Zhao (2016)</xref>: 74; <xref ref-type="bibr" rid="B27">Xiao and Lan (2023)</xref>: 154.</comment></tp:nomenclature-citation><tp:nomenclature-citation><tp:taxon-name>
                  <tp:taxon-name-part taxon-name-part-type="genus" reg="Microphysogobio">Microphysogobio</tp:taxon-name-part>
                  <tp:taxon-name-part taxon-name-part-type="species" reg="kiatingensis">kiatingensis</tp:taxon-name-part>
                </tp:taxon-name><comment>: <xref ref-type="bibr" rid="B27">Xiao and Lan (2023)</xref>: 152.</comment></tp:nomenclature-citation></tp:nomenclature-citation-list></tp:nomenclature><tp:treatment-sec sec-type="material" id="SECID0ECCBG"><title>Material examined.</title><p><bold><italic>Holotype</italic>.</bold> • <named-content xmlns:xlink="http://www.w3.org/1999/xlink" content-type="dwc:institutional_code" xlink:title="American Museum of Natural History, New York, the United States" xlink:href="http://grbio.org/institution/american-museum-natural-history" xlink:type="simple">AMNH</named-content> 8447, 51.3 mm standard length (SL); Huping (= Hubin), Tungting Lake (= Lake Dongting), Hunan (= Hunan Province), China; collected by Clifford H. Pope; 1921.</p></tp:treatment-sec><tp:treatment-sec sec-type="material" id="SECID0ESCBG"><title>Additional material examined.</title><p>• <named-content xmlns:xlink="http://www.w3.org/1999/xlink" content-type="dwc:institutional_code" xlink:title="Institute of Zoology, Chinese Academy of Sciences, Beijing, China" xlink:href="http://grbio.org/institution/institute-zoology-chinese-academy-sciences" xlink:type="simple">ASIZB</named-content> 240436–44, 9 specimens, 50.8–73.0 mm SL; Changsha City, Hunan Province, from the confluence of the Jinjianghe River and the Xiangjiang River (<named-content xmlns:xlink="http://www.w3.org/1999/xlink" content-type="dwc:verbatimCoordinates" xlink:type="simple"><named-content content-type="geo-json" specific-use="{&#34;type&#34;:&#34;Point&#34;,&#34;coordinates&#34;:[112.952383,28.134038]}" id="NCID0EADBG" xlink:type="simple">28.13403751°N, 112.95238278°E</named-content></named-content>, 29 m a.s.l.); collected by Mr. Tao Jiang, 22 October 2022 • <named-content xmlns:xlink="http://www.w3.org/1999/xlink" content-type="dwc:institutional_code" xlink:title="Institute of Zoology, Chinese Academy of Sciences, Beijing, China" xlink:href="http://grbio.org/institution/institute-zoology-chinese-academy-sciences" xlink:type="simple">ASIZB</named-content> 240430–2, 3 specimens, 58.9–69.4 mm SL; Ximaowu Village, Yisuhe Township, Xiangtan County, Xiangtan City, Hunan Province, from the Juanshui River (<named-content xmlns:xlink="http://www.w3.org/1999/xlink" content-type="dwc:verbatimCoordinates" xlink:type="simple"><named-content content-type="geo-json" specific-use="{&#34;type&#34;:&#34;Point&#34;,&#34;coordinates&#34;:[112.880066,27.738081]}" id="NCID0ENDBG" xlink:type="simple">27.73808121°N, 112.88006622°E</named-content></named-content>, 36 m a.s.l.); collected by Mr. Tao Jiang; 7 December 2022 • <named-content xmlns:xlink="http://www.w3.org/1999/xlink" content-type="dwc:institutional_code" xlink:title="Institute of Zoology, Chinese Academy of Sciences, Beijing, China" xlink:href="http://grbio.org/institution/institute-zoology-chinese-academy-sciences" xlink:type="simple">ASIZB</named-content> 240386–92, 7 specimens, 70.9–84.7 mm SL; Longxia Village, Hukou Township, Chaling County, Zhuzhou City, Hunan Province, from the Mishui River (<named-content xmlns:xlink="http://www.w3.org/1999/xlink" content-type="dwc:verbatimCoordinates" xlink:type="simple"><named-content content-type="geo-json" specific-use="{&#34;type&#34;:&#34;Point&#34;,&#34;coordinates&#34;:[113.607611,26.561125]}" id="NCID0E1DBG" xlink:type="simple">26.56112501°N, 113.60761060°E</named-content></named-content>, 144 m a.s.l.); collected by Zhixian Sun; 1 October 2020 • <named-content xmlns:xlink="http://www.w3.org/1999/xlink" content-type="dwc:institutional_code" xlink:title="Institute of Zoology, Chinese Academy of Sciences, Beijing, China" xlink:href="http://grbio.org/institution/institute-zoology-chinese-academy-sciences" xlink:type="simple">ASIZB</named-content> 240395–404, 10 specimens, 54.6–74.5 mm SL; Yuelu District, Changsha City, Hunan Province, from the Jinjianghe River (<named-content xmlns:xlink="http://www.w3.org/1999/xlink" content-type="dwc:verbatimCoordinates" xlink:type="simple"><named-content content-type="geo-json" specific-use="{&#34;type&#34;:&#34;Point&#34;,&#34;coordinates&#34;:[112.908979,28.122342]}" id="NCID0EHEBG" xlink:type="simple">28.12234231°N, 112.90897867°E</named-content></named-content>, 29 m a.s.l.); collected by Mr. Tao Jiang; 8–17 June 2023 • <named-content xmlns:xlink="http://www.w3.org/1999/xlink" content-type="dwc:institutional_code" xlink:title="Institute of Zoology, Chinese Academy of Sciences, Beijing, China" xlink:href="http://grbio.org/institution/institute-zoology-chinese-academy-sciences" xlink:type="simple">ASIZB</named-content> 240445–9, 5 specimens, 43.1–59.4 mm SL; Yuelu District, Changsha City, Hunan Province, from the Jinjianghe River (<named-content xmlns:xlink="http://www.w3.org/1999/xlink" content-type="dwc:verbatimCoordinates" xlink:type="simple"><named-content content-type="geo-json" specific-use="{&#34;type&#34;:&#34;Point&#34;,&#34;coordinates&#34;:[112.908979,28.122342]}" id="NCID0EUEBG" xlink:type="simple">28.12234231°N, 112.90897867°E</named-content></named-content>, 29 m a.s.l.); collected by Mr. Tao Jiang; 25 November 2023 • <named-content xmlns:xlink="http://www.w3.org/1999/xlink" content-type="dwc:institutional_code" xlink:title="Institute of Hydrobiology, Chinese Academy of Sciences, Wuhan, China" xlink:href="http://grbio.org/institution/institute-hydrobiology-chinese-academy-sciences-0" xlink:type="simple">IHB</named-content> 587820, 1 specimen, 65.9 mm SL; Guilin City, Guangxi Zhuang Autonomous Region, from the Lijiang River; July 1958 • <named-content xmlns:xlink="http://www.w3.org/1999/xlink" content-type="dwc:institutional_code" xlink:title="Institute of Hydrobiology, Chinese Academy of Sciences, Wuhan, China" xlink:href="http://grbio.org/institution/institute-hydrobiology-chinese-academy-sciences-0" xlink:type="simple">IHB</named-content> 587249, 587254, 587876, 3 specimens, 74.3–79.0 mm SL; Liujiang District, Liuzhou City, Guangxi Zhuang Autonomous Region, from the Liujiang River; July 1958 • <named-content xmlns:xlink="http://www.w3.org/1999/xlink" content-type="dwc:institutional_code" xlink:title="Institute of Hydrobiology, Chinese Academy of Sciences, Wuhan, China" xlink:href="http://grbio.org/institution/institute-hydrobiology-chinese-academy-sciences-0" xlink:type="simple">IHB</named-content> 587915, 1 specimen, 64.2 mm SL; Ningming County, Chongzuo City, Guangxi Zhuang Autonomous Region, from the Mingjiang River • <named-content xmlns:xlink="http://www.w3.org/1999/xlink" content-type="dwc:institutional_code" xlink:title="Institute of Zoology, Chinese Academy of Sciences, Beijing, China" xlink:href="http://grbio.org/institution/institute-zoology-chinese-academy-sciences" xlink:type="simple">ASIZB</named-content> 240340–5, 240461–77, 23 specimens, 61.3–75.3 mm SL; Shangtai Village, Yongfu Township, Yongfu County, Guilin City, Guangxi Zhuang Autonomous Region, from the Xihe River (<named-content xmlns:xlink="http://www.w3.org/1999/xlink" content-type="dwc:verbatimCoordinates" xlink:type="simple"><named-content content-type="geo-json" specific-use="{&#34;type&#34;:&#34;Point&#34;,&#34;coordinates&#34;:[109.980189,25.016101]}" id="NCID0EQFBG" xlink:type="simple">25.01610083°N, 109.98018869°E</named-content></named-content>, 140 m a.s.l.); collected by Zhixian Sun, Chen Tian and Dong Sheng; 2 January 2024 • <named-content xmlns:xlink="http://www.w3.org/1999/xlink" content-type="dwc:institutional_code" xlink:title="Institute of Zoology, Chinese Academy of Sciences, Beijing, China" xlink:href="http://grbio.org/institution/institute-zoology-chinese-academy-sciences" xlink:type="simple">ASIZB</named-content> 185300–5, 6 specimens, 59.4–81.4 mm SL; Jiangzhou District, Chongzuo City, Guangxi Zhuang Autonomous Region, from the Zuojiang River; 14 March 2003 • <named-content xmlns:xlink="http://www.w3.org/1999/xlink" content-type="dwc:institutional_code" xlink:title="Institute of Zoology, Chinese Academy of Sciences, Beijing, China" xlink:href="http://grbio.org/institution/institute-zoology-chinese-academy-sciences" xlink:type="simple">ASIZB</named-content> 185204–5, 2 specimens, 59.4–61.3 mm SL; Sanjiang Dong Autonomous County, Liuzhou City, Guangxi Zhuang Autonomous Region, from the Liujiang River; 8 March 2003 • <named-content xmlns:xlink="http://www.w3.org/1999/xlink" content-type="dwc:institutional_code" xlink:title="Institute of Zoology, Chinese Academy of Sciences, Beijing, China" xlink:href="http://grbio.org/institution/institute-zoology-chinese-academy-sciences" xlink:type="simple">ASIZB</named-content> 240393–4, 2 specimens, 72.9–74.9 mm SL; Yangshuo County, Guilin City, Guangxi Zhuang Autonomous Region, from the Lijiang River; collected by Zhixian Sun; 8 July 2019 • <named-content xmlns:xlink="http://www.w3.org/1999/xlink" content-type="dwc:institutional_code" xlink:title="Institute of Zoology, Chinese Academy of Sciences, Beijing, China" xlink:href="http://grbio.org/institution/institute-zoology-chinese-academy-sciences" xlink:type="simple">ASIZB</named-content> 240427–8, 2 specimens, 54.6–67.9 mm SL; Pingle County, Guilin City, Guangxi Zhuang Autonomous Region, from the Lijiang River; collected by Zhixian Sun; 16 January 2020 • <named-content xmlns:xlink="http://www.w3.org/1999/xlink" content-type="dwc:institutional_code" xlink:title="Institute of Zoology, Chinese Academy of Sciences, Beijing, China" xlink:href="http://grbio.org/institution/institute-zoology-chinese-academy-sciences" xlink:type="simple">ASIZB</named-content> 240426, 1 specimen, 72.3 mm SL; Pingle County, Guilin City, Guangxi Zhuang Autonomous Region, from the Lijiang River; collected by Zhixian Sun; 10 January 2021.</p><fig id="F1" position="float" orientation="portrait"><object-id xmlns:xlink="http://www.w3.org/1999/xlink" content-type="doi" xlink:type="simple">10.3897/zookeys.1214.127061.figure1</object-id><object-id xmlns:xlink="http://www.w3.org/1999/xlink" content-type="arpha" xlink:type="simple">BCF3A04F-ED64-55FB-9CBE-4FB6436436B8</object-id><label>Figure 1.</label><caption><p><italic><tp:taxon-name><tp:taxon-name-part taxon-name-part-type="genus" reg="Microphysogobio">Microphysogobio</tp:taxon-name-part><tp:taxon-name-part taxon-name-part-type="species" reg="tungtingensis">tungtingensis</tp:taxon-name-part></tp:taxon-name></italic>, holotype, <named-content xmlns:xlink="http://www.w3.org/1999/xlink" content-type="dwc:institutional_code" xlink:title="American Museum of Natural History, New York, the United States" xlink:href="http://grbio.org/institution/american-museum-natural-history" xlink:type="simple">AMNH</named-content> 8447, 51.4 mm SL <bold>A</bold> lateral view <bold>B</bold> dorsal view <bold>C</bold> ventral view; photographed by Dr. Thomas Vigliotta.</p></caption><graphic xmlns:xlink="http://www.w3.org/1999/xlink" xlink:href="zookeys-1214-161_article-127061__-g001.jpg" position="float" orientation="portrait" xlink:type="simple" id="oo_1148385.jpg"><uri content-type="original_file" xlink:type="simple">https://binary.pensoft.net/fig/1148385</uri></graphic></fig><fig id="F2" position="float" orientation="portrait"><object-id xmlns:xlink="http://www.w3.org/1999/xlink" content-type="doi" xlink:type="simple">10.3897/zookeys.1214.127061.figure2</object-id><object-id xmlns:xlink="http://www.w3.org/1999/xlink" content-type="arpha" xlink:type="simple">EA3AD7EB-21A2-54FC-9929-9FDA57B15B4D</object-id><label>Figure 2.</label><caption><p>Lateral (<bold>A</bold>), dorsal (<bold>B</bold>), and ventral (<bold>C</bold>) views of <italic><tp:taxon-name><tp:taxon-name-part taxon-name-part-type="genus" reg="Microphysogobio">Microphysogobio</tp:taxon-name-part><tp:taxon-name-part taxon-name-part-type="species" reg="tungtingensis">tungtingensis</tp:taxon-name-part></tp:taxon-name></italic>, <named-content xmlns:xlink="http://www.w3.org/1999/xlink" content-type="dwc:institutional_code" xlink:title="Institute of Zoology, Chinese Academy of Sciences, Beijing, China" xlink:href="http://grbio.org/institution/institute-zoology-chinese-academy-sciences" xlink:type="simple">ASIZB</named-content> 240560, 81.8 mm SL, from the Jinjianghe River, a tributary of the Xiangjiang River, in Yuelu District, Changsha City, Hunan Province; Lateral (<bold>D</bold>), dorsal (<bold>E</bold>), and ventral (<bold>F</bold>) views of <italic><tp:taxon-name><tp:taxon-name-part taxon-name-part-type="genus" reg="Microphysogobio">M.</tp:taxon-name-part><tp:taxon-name-part taxon-name-part-type="species" reg="elongatus">elongatus</tp:taxon-name-part></tp:taxon-name></italic> (= <italic><tp:taxon-name><tp:taxon-name-part taxon-name-part-type="genus" reg="Microphysogobio">M.</tp:taxon-name-part><tp:taxon-name-part taxon-name-part-type="species" reg="tungtingensis">tungtingensis</tp:taxon-name-part></tp:taxon-name></italic>), <named-content xmlns:xlink="http://www.w3.org/1999/xlink" content-type="dwc:institutional_code" xlink:title="Institute of Zoology, Chinese Academy of Sciences, Beijing, China" xlink:href="http://grbio.org/institution/institute-zoology-chinese-academy-sciences" xlink:type="simple">ASIZB</named-content> 240426, 72.3 mm SL, from the Lijiang River, the Pearl River Basin, in Pingle County, Guilin City, Guangxi Autonomous Region.</p></caption><graphic xmlns:xlink="http://www.w3.org/1999/xlink" xlink:href="zookeys-1214-161_article-127061__-g002.jpg" position="float" orientation="portrait" xlink:type="simple" id="oo_1148386.jpg"><uri content-type="original_file" xlink:type="simple">https://binary.pensoft.net/fig/1148386</uri></graphic></fig><table-wrap id="T2" position="float" orientation="portrait"><label>Table 2.</label><caption><p>Morphometric measurements of <italic><tp:taxon-name><tp:taxon-name-part taxon-name-part-type="genus" reg="Microphysogobio">Microphysogobio</tp:taxon-name-part><tp:taxon-name-part taxon-name-part-type="species" reg="tungtingensis">tungtingensis</tp:taxon-name-part></tp:taxon-name></italic> and <italic><tp:taxon-name><tp:taxon-name-part taxon-name-part-type="genus" reg="Microphysogobio">M.</tp:taxon-name-part><tp:taxon-name-part taxon-name-part-type="species" reg="elongatus">elongatus</tp:taxon-name-part></tp:taxon-name></italic>. Numbers in the brackets indicate number of specimens.</p></caption><table id="TID0EJLAI" rules="all"><tbody><tr><th rowspan="3" colspan="1">Characters</th><th rowspan="1" colspan="4"><italic><tp:taxon-name><tp:taxon-name-part taxon-name-part-type="genus" reg="Microphysogobio">Microphysogobio</tp:taxon-name-part><tp:taxon-name-part taxon-name-part-type="species" reg="tungtingensis">tungtingensis</tp:taxon-name-part></tp:taxon-name></italic> (<italic>n</italic> = 35)</th><th rowspan="1" colspan="5"><italic><tp:taxon-name><tp:taxon-name-part taxon-name-part-type="genus" reg="Microphysogobio">Microphysogobio</tp:taxon-name-part><tp:taxon-name-part taxon-name-part-type="species" reg="elongatus">elongatus</tp:taxon-name-part></tp:taxon-name></italic> (<italic>n</italic> = 41)</th></tr><tr><th rowspan="2" colspan="1">Holotype</th><th rowspan="1" colspan="3">Holotype + other specimens</th><th rowspan="1" colspan="2">Syntypes (<italic>n</italic> = 5)</th><th rowspan="1" colspan="3">Syntypes + other specimens</th></tr><tr><th rowspan="1" colspan="1">Range</th><th rowspan="1" colspan="1">Mean</th><th rowspan="1" colspan="1">SD</th><th rowspan="1" colspan="1">Range</th><th rowspan="1" colspan="1">Mean</th><th rowspan="1" colspan="1">Range</th><th rowspan="1" colspan="1">Mean</th><th rowspan="1" colspan="1">SD</th></tr><tr><td rowspan="1" colspan="1">Branched dorsal-fin rays</td><td rowspan="1" colspan="1">7</td><td rowspan="1" colspan="1">7</td><td rowspan="1" colspan="1">7</td><td rowspan="1" colspan="1"/><td rowspan="1" colspan="1">7</td><td rowspan="1" colspan="1">7</td><td rowspan="1" colspan="1">7</td><td rowspan="1" colspan="1">7</td><td rowspan="1" colspan="1"/></tr><tr><td rowspan="1" colspan="1">Branched anal-fin rays</td><td rowspan="1" colspan="1">6</td><td rowspan="1" colspan="1">6</td><td rowspan="1" colspan="1">6</td><td rowspan="1" colspan="1"/><td rowspan="1" colspan="1">6</td><td rowspan="1" colspan="1">6</td><td rowspan="1" colspan="1">6</td><td rowspan="1" colspan="1">6</td><td rowspan="1" colspan="1"/></tr><tr><td rowspan="1" colspan="1">Branched pectoral-fin rays</td><td rowspan="1" colspan="1">13</td><td rowspan="1" colspan="1">11–13</td><td rowspan="1" colspan="1">12</td><td rowspan="1" colspan="1"/><td rowspan="1" colspan="1">11–12</td><td rowspan="1" colspan="1">12</td><td rowspan="1" colspan="1">11–12</td><td rowspan="1" colspan="1">12</td><td rowspan="1" colspan="1"/></tr><tr><td rowspan="1" colspan="1">Branched pelvic-fin rays</td><td rowspan="1" colspan="1">7</td><td rowspan="1" colspan="1">7</td><td rowspan="1" colspan="1">7</td><td rowspan="1" colspan="1"/><td rowspan="1" colspan="1">7</td><td rowspan="1" colspan="1">7</td><td rowspan="1" colspan="1">7</td><td rowspan="1" colspan="1">7</td><td rowspan="1" colspan="1"/></tr><tr><td rowspan="1" colspan="1">Lateral line scales</td><td rowspan="1" colspan="1">39</td><td rowspan="1" colspan="1">36–39</td><td rowspan="1" colspan="1">37</td><td rowspan="1" colspan="1"/><td rowspan="1" colspan="1">37–38</td><td rowspan="1" colspan="1">37</td><td rowspan="1" colspan="1">36–38</td><td rowspan="1" colspan="1">37</td><td rowspan="1" colspan="1"/></tr><tr><td rowspan="1" colspan="1">Scales above lateral line</td><td rowspan="1" colspan="1">3.5</td><td rowspan="1" colspan="1">3.5</td><td rowspan="1" colspan="1">3.5</td><td rowspan="1" colspan="1"/><td rowspan="1" colspan="1">3.5</td><td rowspan="1" colspan="1">3.5</td><td rowspan="1" colspan="1">3.5</td><td rowspan="1" colspan="1">3.5</td><td rowspan="1" colspan="1"/></tr><tr><td rowspan="1" colspan="1">Scales below lateral line</td><td rowspan="1" colspan="1">2</td><td rowspan="1" colspan="1">1.5–2</td><td rowspan="1" colspan="1">2</td><td rowspan="1" colspan="1"/><td rowspan="1" colspan="1">1.5–2</td><td rowspan="1" colspan="1">2</td><td rowspan="1" colspan="1">1–2</td><td rowspan="1" colspan="1">2</td><td rowspan="1" colspan="1"/></tr><tr><td rowspan="1" colspan="1">Pre-dorsal scales</td><td rowspan="1" colspan="1">9</td><td rowspan="1" colspan="1">8–10</td><td rowspan="1" colspan="1">9</td><td rowspan="1" colspan="1"/><td rowspan="1" colspan="1">9–10</td><td rowspan="1" colspan="1">10</td><td rowspan="1" colspan="1">8–11</td><td rowspan="1" colspan="1">10</td><td rowspan="1" colspan="1"/></tr><tr><td rowspan="1" colspan="1">Circumpeduncular scales</td><td rowspan="1" colspan="1">12</td><td rowspan="1" colspan="1">12</td><td rowspan="1" colspan="1">12</td><td rowspan="1" colspan="1"/><td rowspan="1" colspan="1">12</td><td rowspan="1" colspan="1">12</td><td rowspan="1" colspan="1">12</td><td rowspan="1" colspan="1">12</td><td rowspan="1" colspan="1"/></tr><tr><td rowspan="1" colspan="1">Standard Length (mm)</td><td rowspan="1" colspan="1">51.3</td><td rowspan="1" colspan="1">43.1–84.7</td><td rowspan="1" colspan="1"/><td rowspan="1" colspan="1"/><td rowspan="1" colspan="1">64.2–79.0</td><td rowspan="1" colspan="1">72.1</td><td rowspan="1" colspan="1">54.6–81.4</td><td rowspan="1" colspan="1"/><td rowspan="1" colspan="1"/></tr><tr><td rowspan="1" colspan="10">
                      <bold>As percentage of SL</bold>
                    </td></tr><tr><td rowspan="1" colspan="1">Body depth</td><td rowspan="1" colspan="1">15.7</td><td rowspan="1" colspan="1">14.7–20.1</td><td rowspan="1" colspan="1">17.3</td><td rowspan="1" colspan="1">1.5</td><td rowspan="1" colspan="1">15.5–17.4</td><td rowspan="1" colspan="1">16.3</td><td rowspan="1" colspan="1">15.5–19.3</td><td rowspan="1" colspan="1">17.1</td><td rowspan="1" colspan="1">0.9</td></tr><tr><td rowspan="1" colspan="1">Head length</td><td rowspan="1" colspan="1">22.2</td><td rowspan="1" colspan="1">21.4–26.1</td><td rowspan="1" colspan="1">23.6</td><td rowspan="1" colspan="1">1.1</td><td rowspan="1" colspan="1">22.2–24.5</td><td rowspan="1" colspan="1">23.1</td><td rowspan="1" colspan="1">21.5–25.3</td><td rowspan="1" colspan="1">23.5</td><td rowspan="1" colspan="1">0.9</td></tr><tr><td rowspan="1" colspan="1">Dorsal-fin length</td><td rowspan="1" colspan="1">22.9</td><td rowspan="1" colspan="1">20.3–24.3</td><td rowspan="1" colspan="1">23.0</td><td rowspan="1" colspan="1">1.0</td><td rowspan="1" colspan="1">20.7–23.3</td><td rowspan="1" colspan="1">22.3</td><td rowspan="1" colspan="1">20.7–25.7</td><td rowspan="1" colspan="1">23.6</td><td rowspan="1" colspan="1">1</td></tr><tr><td rowspan="1" colspan="1">Dorsal-fin base length</td><td rowspan="1" colspan="1">14.8</td><td rowspan="1" colspan="1">11.6–14.8</td><td rowspan="1" colspan="1">13.3</td><td rowspan="1" colspan="1">0.7</td><td rowspan="1" colspan="1">12.5–13.4</td><td rowspan="1" colspan="1">13</td><td rowspan="1" colspan="1">12.0–14.1</td><td rowspan="1" colspan="1">13.1</td><td rowspan="1" colspan="1">0.5</td></tr><tr><td rowspan="1" colspan="1">Pectoral-fin length</td><td rowspan="1" colspan="1">21.2</td><td rowspan="1" colspan="1">19.0–23.7</td><td rowspan="1" colspan="1">21.2</td><td rowspan="1" colspan="1">1.2</td><td rowspan="1" colspan="1">20.4–23.6</td><td rowspan="1" colspan="1">22</td><td rowspan="1" colspan="1">19.4–25.0</td><td rowspan="1" colspan="1">22.4</td><td rowspan="1" colspan="1">1.3</td></tr><tr><td rowspan="1" colspan="1">Pectoral-fin base length</td><td rowspan="1" colspan="1">4.6</td><td rowspan="1" colspan="1">4.6–6.3</td><td rowspan="1" colspan="1">5.5</td><td rowspan="1" colspan="1">0.4</td><td rowspan="1" colspan="1">5.1–5.7</td><td rowspan="1" colspan="1">5.4</td><td rowspan="1" colspan="1">4.2–6.2</td><td rowspan="1" colspan="1">5.3</td><td rowspan="1" colspan="1">0.5</td></tr><tr><td rowspan="1" colspan="1">Pelvic-fin length</td><td rowspan="1" colspan="1">16.8</td><td rowspan="1" colspan="1">14.1–19.5</td><td rowspan="1" colspan="1">16.6</td><td rowspan="1" colspan="1">1.0</td><td rowspan="1" colspan="1">15.9–17.3</td><td rowspan="1" colspan="1">16.7</td><td rowspan="1" colspan="1">15.9–19.7</td><td rowspan="1" colspan="1">17.5</td><td rowspan="1" colspan="1">0.9</td></tr><tr><td rowspan="1" colspan="1">Pelvic-fin base length</td><td rowspan="1" colspan="1">3.5</td><td rowspan="1" colspan="1">3.3–4.9</td><td rowspan="1" colspan="1">4.1</td><td rowspan="1" colspan="1">0.4</td><td rowspan="1" colspan="1">3.4–4.0</td><td rowspan="1" colspan="1">3.7</td><td rowspan="1" colspan="1">3.3–4.7</td><td rowspan="1" colspan="1">4</td><td rowspan="1" colspan="1">0.4</td></tr><tr><td rowspan="1" colspan="1">Anal-fin length</td><td rowspan="1" colspan="1">15.0</td><td rowspan="1" colspan="1">12.7–17.7</td><td rowspan="1" colspan="1">15.0</td><td rowspan="1" colspan="1">1.1</td><td rowspan="1" colspan="1">13.5–16.0</td><td rowspan="1" colspan="1">14.5</td><td rowspan="1" colspan="1">13.5–18.1</td><td rowspan="1" colspan="1">15.7</td><td rowspan="1" colspan="1">1.1</td></tr><tr><td rowspan="1" colspan="1">Anal-fin base length</td><td rowspan="1" colspan="1">7.6</td><td rowspan="1" colspan="1">3.6–8.6</td><td rowspan="1" colspan="1">7.0</td><td rowspan="1" colspan="1">0.8</td><td rowspan="1" colspan="1">5.7–7.3</td><td rowspan="1" colspan="1">6.5</td><td rowspan="1" colspan="1">5.7–8.9</td><td rowspan="1" colspan="1">7</td><td rowspan="1" colspan="1">0.7</td></tr><tr><td rowspan="1" colspan="1">Pre-dorsal length</td><td rowspan="1" colspan="1">42.5</td><td rowspan="1" colspan="1">41.0–46.2</td><td rowspan="1" colspan="1">43.8</td><td rowspan="1" colspan="1">1.3</td><td rowspan="1" colspan="1">42.2–43.5</td><td rowspan="1" colspan="1">42.8</td><td rowspan="1" colspan="1">40.3–45.6</td><td rowspan="1" colspan="1">43.4</td><td rowspan="1" colspan="1">1.1</td></tr><tr><td rowspan="1" colspan="1">Pre-pectoral length</td><td rowspan="1" colspan="1">23.7</td><td rowspan="1" colspan="1">22.5–26.4</td><td rowspan="1" colspan="1">24.8</td><td rowspan="1" colspan="1">0.9</td><td rowspan="1" colspan="1">24.0–25.5</td><td rowspan="1" colspan="1">24.4</td><td rowspan="1" colspan="1">22.9–26.4</td><td rowspan="1" colspan="1">24.7</td><td rowspan="1" colspan="1">1</td></tr><tr><td rowspan="1" colspan="1">Pre-pelvic length</td><td rowspan="1" colspan="1">47.0</td><td rowspan="1" colspan="1">47.0–51.9</td><td rowspan="1" colspan="1">48.3</td><td rowspan="1" colspan="1">1.2</td><td rowspan="1" colspan="1">47.1–49.3</td><td rowspan="1" colspan="1">48.3</td><td rowspan="1" colspan="1">46.4–51.4</td><td rowspan="1" colspan="1">48.8</td><td rowspan="1" colspan="1">1.2</td></tr><tr><td rowspan="1" colspan="1">Pre-anal length</td><td rowspan="1" colspan="1">76.5</td><td rowspan="1" colspan="1">74.6–81.2</td><td rowspan="1" colspan="1">77.8</td><td rowspan="1" colspan="1">1.5</td><td rowspan="1" colspan="1">74.2–80.1</td><td rowspan="1" colspan="1">77.4</td><td rowspan="1" colspan="1">74.2–80.2</td><td rowspan="1" colspan="1">77.5</td><td rowspan="1" colspan="1">1.4</td></tr><tr><td rowspan="1" colspan="1">Caudal peduncle length</td><td rowspan="1" colspan="1">17.1</td><td rowspan="1" colspan="1">13.2–18.2</td><td rowspan="1" colspan="1">15.5</td><td rowspan="1" colspan="1">1.1</td><td rowspan="1" colspan="1">14.8–17.0</td><td rowspan="1" colspan="1">15.5</td><td rowspan="1" colspan="1">14.3–18.1</td><td rowspan="1" colspan="1">16</td><td rowspan="1" colspan="1">0.9</td></tr><tr><td rowspan="1" colspan="1">Caudal peduncle depth</td><td rowspan="1" colspan="1">7.7</td><td rowspan="1" colspan="1">7.4–9.4</td><td rowspan="1" colspan="1">8.3</td><td rowspan="1" colspan="1">0.4</td><td rowspan="1" colspan="1">7.8–8.4</td><td rowspan="1" colspan="1">8.1</td><td rowspan="1" colspan="1">7.6–9.3</td><td rowspan="1" colspan="1">8.4</td><td rowspan="1" colspan="1">0.4</td></tr><tr><td rowspan="1" colspan="1">Head Length (mm)</td><td rowspan="1" colspan="1">11.4</td><td rowspan="1" colspan="1">9.9–19.4</td><td rowspan="1" colspan="1"/><td rowspan="1" colspan="1"/><td rowspan="1" colspan="1">16.7</td><td rowspan="1" colspan="1">15.0–18.2</td><td rowspan="1" colspan="1">12.2–18.9</td><td rowspan="1" colspan="1"/><td rowspan="1" colspan="1"/></tr><tr><td rowspan="1" colspan="10">
                      <bold>As percentage of HL</bold>
                    </td></tr><tr><td rowspan="1" colspan="1">Head depth</td><td rowspan="1" colspan="1">57.9</td><td rowspan="1" colspan="1">46.9–60.7</td><td rowspan="1" colspan="1">54.9</td><td rowspan="1" colspan="1">3.3</td><td rowspan="1" colspan="1">53.7–56.9</td><td rowspan="1" colspan="1">55.2</td><td rowspan="1" colspan="1">48.8–59.1</td><td rowspan="1" colspan="1">54.6</td><td rowspan="1" colspan="1">2.3</td></tr><tr><td rowspan="1" colspan="1">Head width</td><td rowspan="1" colspan="1">65.8</td><td rowspan="1" colspan="1">49.5–65.8</td><td rowspan="1" colspan="1">59.9</td><td rowspan="1" colspan="1">3.2</td><td rowspan="1" colspan="1">52.7–58.8</td><td rowspan="1" colspan="1">55.5</td><td rowspan="1" colspan="1">52.7–62.9</td><td rowspan="1" colspan="1">58.3</td><td rowspan="1" colspan="1">2.4</td></tr><tr><td rowspan="1" colspan="1">Eye diameter</td><td rowspan="1" colspan="1">30.9</td><td rowspan="1" colspan="1">29.3–37.3</td><td rowspan="1" colspan="1">33.2</td><td rowspan="1" colspan="1">1.6</td><td rowspan="1" colspan="1">32.2–35.1</td><td rowspan="1" colspan="1">33.7</td><td rowspan="1" colspan="1">30.7–38.9</td><td rowspan="1" colspan="1">34.9</td><td rowspan="1" colspan="1">2.2</td></tr><tr><td rowspan="1" colspan="1">Interorbital width</td><td rowspan="1" colspan="1">20.8</td><td rowspan="1" colspan="1">13.4–25.2</td><td rowspan="1" colspan="1">19.3</td><td rowspan="1" colspan="1">2.9</td><td rowspan="1" colspan="1">18.5–23.2</td><td rowspan="1" colspan="1">21</td><td rowspan="1" colspan="1">16.6–23.2</td><td rowspan="1" colspan="1">19.8</td><td rowspan="1" colspan="1">1.7</td></tr><tr><td rowspan="1" colspan="1">Snout length</td><td rowspan="1" colspan="1">38.6</td><td rowspan="1" colspan="1">33.4–45.8</td><td rowspan="1" colspan="1">38.9</td><td rowspan="1" colspan="1">2.9</td><td rowspan="1" colspan="1">34.3–40.2</td><td rowspan="1" colspan="1">37.3</td><td rowspan="1" colspan="1">30.4–40.2</td><td rowspan="1" colspan="1">36</td><td rowspan="1" colspan="1">2</td></tr><tr><td rowspan="1" colspan="1">Anterior papillae length</td><td rowspan="1" colspan="1">28.4</td><td rowspan="1" colspan="1">22.3–32.0</td><td rowspan="1" colspan="1">27.3 (31)</td><td rowspan="1" colspan="1">2.6</td><td rowspan="1" colspan="1">26.4–36.9</td><td rowspan="1" colspan="1">31</td><td rowspan="1" colspan="1">25.2–36.9</td><td rowspan="1" colspan="1">28.6</td><td rowspan="1" colspan="1">2.6</td></tr><tr><td rowspan="1" colspan="1">Anterior papillae width</td><td rowspan="1" colspan="1">22.7</td><td rowspan="1" colspan="1">17.4–36.3</td><td rowspan="1" colspan="1">26.9 (31)</td><td rowspan="1" colspan="1">4.5</td><td rowspan="1" colspan="1">22.2–28.9</td><td rowspan="1" colspan="1">24.6</td><td rowspan="1" colspan="1">14.3–28.9</td><td rowspan="1" colspan="1">21.5</td><td rowspan="1" colspan="1">3.6</td></tr><tr><td rowspan="1" colspan="1">Central anterior papillae width</td><td rowspan="1" colspan="1">5.7</td><td rowspan="1" colspan="1">5.1–8.5</td><td rowspan="1" colspan="1">6.7 (31)</td><td rowspan="1" colspan="1">0.9</td><td rowspan="1" colspan="1">5.3–7.3</td><td rowspan="1" colspan="1">6.4</td><td rowspan="1" colspan="1">4.5–9.2</td><td rowspan="1" colspan="1">6.9</td><td rowspan="1" colspan="1">1.3</td></tr><tr><td rowspan="1" colspan="1">Upper jaw cutting edge width</td><td rowspan="1" colspan="1">7.8</td><td rowspan="1" colspan="1">4.7–9.1</td><td rowspan="1" colspan="1">6.7 (31)</td><td rowspan="1" colspan="1">1.3</td><td rowspan="1" colspan="1">6.2–7.1</td><td rowspan="1" colspan="1">6.6 (3)</td><td rowspan="1" colspan="1">4.4–7.7</td><td rowspan="1" colspan="1">5.9 (37)</td><td rowspan="1" colspan="1">0.8</td></tr><tr><td rowspan="1" colspan="1">Medial pad width</td><td rowspan="1" colspan="1">10.2</td><td rowspan="1" colspan="1">7.5–12.1</td><td rowspan="1" colspan="1">10.0 (31)</td><td rowspan="1" colspan="1">1.0</td><td rowspan="1" colspan="1">8.8–13.1</td><td rowspan="1" colspan="1">11.6</td><td rowspan="1" colspan="1">7.0–13.4</td><td rowspan="1" colspan="1">10.8</td><td rowspan="1" colspan="1">1.2</td></tr><tr><td rowspan="1" colspan="1">Mouth depth</td><td rowspan="1" colspan="1">15.1</td><td rowspan="1" colspan="1">14.7–22.7</td><td rowspan="1" colspan="1">17.9 (31)</td><td rowspan="1" colspan="1">2.0</td><td rowspan="1" colspan="1">17.7–21.2</td><td rowspan="1" colspan="1">19.1</td><td rowspan="1" colspan="1">15.2–21.2</td><td rowspan="1" colspan="1">18</td><td rowspan="1" colspan="1">1.3</td></tr><tr><td rowspan="1" colspan="1">Mouth width</td><td rowspan="1" colspan="1">18.0</td><td rowspan="1" colspan="1">18.0–28.6</td><td rowspan="1" colspan="1">22.4 (31)</td><td rowspan="1" colspan="1">2.7</td><td rowspan="1" colspan="1">18.8–24.2</td><td rowspan="1" colspan="1">20.9</td><td rowspan="1" colspan="1">16.9–27.2</td><td rowspan="1" colspan="1">21.2</td><td rowspan="1" colspan="1">2.5</td></tr><tr><td rowspan="1" colspan="1">Barbel length</td><td rowspan="1" colspan="1">20.6</td><td rowspan="1" colspan="1">12.0–23.2</td><td rowspan="1" colspan="1">16.5 (31)</td><td rowspan="1" colspan="1">2.9</td><td rowspan="1" colspan="1">15.3–24.8</td><td rowspan="1" colspan="1">18.3</td><td rowspan="1" colspan="1">14.7–24.8</td><td rowspan="1" colspan="1">17.7</td><td rowspan="1" colspan="1">2.2</td></tr></tbody></table></table-wrap></tp:treatment-sec><tp:treatment-sec sec-type="diagnosis" id="SECID0EOUAI"><title>Diagnosis.</title><p>Posterior chamber of air-bladder small, elongated oval shaped, length 9.2%–11.8% of head length, and 30.4%–34.9% of eye diameter; upper jaw cutting-edge narrow, width less than half mouth width; lateral-line scales 36–39 (mode and mean 37); circumpeduncular scales 12; branched anal-fin rays 6; midventral region of body scaleless only before pectoral-fin base end.</p></tp:treatment-sec><tp:treatment-sec sec-type="redescription" id="SECID0ETUAI"><title>Redescription.</title><p>Body elongated, thoracic region flattened, abdomen rounded, caudal peduncle short, compressed laterally. Dorsal body profile rising from nostrils to dorsal-fin origin, dropping along dorsal-fin base, then gradually sloping to caudal-fin base. Maximum body depth at dorsal-fin origin, body depth 14.7%–20.1% of standard length. Head elongated, length larger than body depth; snout blunt, with concavity on top of snout before nostrils; eye diameter 29.3%–38.9% of head length, located at dorsal half of head; interorbital region flattened, width smaller than eye diameter (28.6%–50.5% of eye diameter). Anus positioned at anterior one-third of distance from pelvic-fin insertion to anal-fin origin.</p><p>Mouth horseshoe-shaped and inferior, with one pair of maxillary barbels rooted at extremity of upper lip, barbel length shorter than eye diameter (35.2%–71.7% of eye diameter); upper and lower jaws with thin horny sheaths on cutting margins, upper jaw cutting edge width smaller than half mouth width (17.8%–43.2% of mouth width). Lips thick, well developed, with pearl-like papillae; central portion of anterior papillae arranged in one row with 2–4 well developed papillae, size slightly larger than other lateral side papillae; lateral portions of anterior papillae in several rows; medial pad on lower lip heart-shaped, or bisected into two oval-shape pads, rarely grooved on surface; lateral lobes on lower lip covered with multiple developed papillae, posteriorly disconnected from each other behind medial pad and laterally connected with upper lip anterior papillae at mouth corner (Fig. <xref ref-type="fig" rid="F3">3A, B</xref>).</p><fig id="F3" position="float" orientation="portrait"><object-id xmlns:xlink="http://www.w3.org/1999/xlink" content-type="doi" xlink:type="simple">10.3897/zookeys.1214.127061.figure3</object-id><object-id xmlns:xlink="http://www.w3.org/1999/xlink" content-type="arpha" xlink:type="simple">3ED393FC-36F6-5DA7-8352-3068C8E1A766</object-id><label>Figure 3.</label><caption><p>Lip papillae patterns of <italic><tp:taxon-name><tp:taxon-name-part taxon-name-part-type="genus" reg="Microphysogobio">Microphysogobio</tp:taxon-name-part></tp:taxon-name></italic> species: <bold>A</bold><italic><tp:taxon-name><tp:taxon-name-part taxon-name-part-type="genus" reg="Microphysogobio">M.</tp:taxon-name-part><tp:taxon-name-part taxon-name-part-type="species" reg="tungtingensis">tungtingensis</tp:taxon-name-part></tp:taxon-name></italic>, <named-content xmlns:xlink="http://www.w3.org/1999/xlink" content-type="dwc:institutional_code" xlink:title="Institute of Zoology, Chinese Academy of Sciences, Beijing, China" xlink:href="http://grbio.org/institution/institute-zoology-chinese-academy-sciences" xlink:type="simple">ASIZB</named-content> 240560 <bold>B</bold><italic><tp:taxon-name><tp:taxon-name-part taxon-name-part-type="genus" reg="Microphysogobio">M.</tp:taxon-name-part><tp:taxon-name-part taxon-name-part-type="species" reg="elongatus">elongatus</tp:taxon-name-part></tp:taxon-name></italic> (= <italic><tp:taxon-name><tp:taxon-name-part taxon-name-part-type="genus" reg="Microphysogobio">M.</tp:taxon-name-part><tp:taxon-name-part taxon-name-part-type="species" reg="tungtingensis">tungtingensis</tp:taxon-name-part></tp:taxon-name></italic>), <named-content xmlns:xlink="http://www.w3.org/1999/xlink" content-type="dwc:institutional_code" xlink:title="Institute of Zoology, Chinese Academy of Sciences, Beijing, China" xlink:href="http://grbio.org/institution/institute-zoology-chinese-academy-sciences" xlink:type="simple">ASIZB</named-content> 240426 <bold>C</bold><italic><tp:taxon-name><tp:taxon-name-part taxon-name-part-type="genus" reg="Microphysogobio">M.</tp:taxon-name-part><tp:taxon-name-part taxon-name-part-type="species" reg="punctatus">punctatus</tp:taxon-name-part></tp:taxon-name></italic> sp. nov., holotype, <named-content xmlns:xlink="http://www.w3.org/1999/xlink" content-type="dwc:institutional_code" xlink:title="Institute of Zoology, Chinese Academy of Sciences, Beijing, China" xlink:href="http://grbio.org/institution/institute-zoology-chinese-academy-sciences" xlink:type="simple">ASIZB</named-content> 240329 <bold>D</bold><italic><tp:taxon-name><tp:taxon-name-part taxon-name-part-type="genus" reg="Microphysogobio">M.</tp:taxon-name-part><tp:taxon-name-part taxon-name-part-type="species" reg="punctatus">punctatus</tp:taxon-name-part></tp:taxon-name></italic> sp. nov., <named-content xmlns:xlink="http://www.w3.org/1999/xlink" content-type="dwc:institutional_code" xlink:title="Institute of Zoology, Chinese Academy of Sciences, Beijing, China" xlink:href="http://grbio.org/institution/institute-zoology-chinese-academy-sciences" xlink:type="simple">ASIZB</named-content> 240300 <bold>E</bold><italic><tp:taxon-name><tp:taxon-name-part taxon-name-part-type="genus" reg="Microphysogobio">M.</tp:taxon-name-part><tp:taxon-name-part taxon-name-part-type="species" reg="microstomus">microstomus</tp:taxon-name-part></tp:taxon-name></italic>, <abbrev xmlns:xlink="http://www.w3.org/1999/xlink" content-type="institution" xlink:title="Shanghai Ocean University, Shanghai, China" id="ABBRID0ENYAI" xlink:type="simple">SHOU</abbrev> 20231209017 <bold>F</bold><italic><tp:taxon-name><tp:taxon-name-part taxon-name-part-type="genus" reg="Microphysogobio">M.</tp:taxon-name-part><tp:taxon-name-part taxon-name-part-type="species" reg="zhangi">zhangi</tp:taxon-name-part></tp:taxon-name></italic>, holotype, <named-content xmlns:xlink="http://www.w3.org/1999/xlink" content-type="dwc:institutional_code" xlink:title="Institute of Zoology, Chinese Academy of Sciences, Beijing, China" xlink:href="http://grbio.org/institution/institute-zoology-chinese-academy-sciences" xlink:type="simple">ASIZB</named-content> 204677 <bold>G</bold><italic><tp:taxon-name><tp:taxon-name-part taxon-name-part-type="genus" reg="Microphysogobio">M.</tp:taxon-name-part><tp:taxon-name-part taxon-name-part-type="species" reg="vietnamica">vietnamica</tp:taxon-name-part></tp:taxon-name></italic>, <named-content xmlns:xlink="http://www.w3.org/1999/xlink" content-type="dwc:institutional_code" xlink:title="Institute of Zoology, Chinese Academy of Sciences, Beijing, China" xlink:href="http://grbio.org/institution/institute-zoology-chinese-academy-sciences" xlink:type="simple">ASIZB</named-content> 240571 <bold>H</bold><italic><tp:taxon-name><tp:taxon-name-part taxon-name-part-type="genus" reg="Microphysogobio">M.</tp:taxon-name-part><tp:taxon-name-part taxon-name-part-type="species" reg="bicolor">bicolor</tp:taxon-name-part></tp:taxon-name></italic>, ASZIB 220638.</p></caption><graphic xmlns:xlink="http://www.w3.org/1999/xlink" xlink:href="zookeys-1214-161_article-127061__-g003.jpg" position="float" orientation="portrait" xlink:type="simple" id="oo_1148387.jpg"><uri content-type="original_file" xlink:type="simple">https://binary.pensoft.net/fig/1148387</uri></graphic></fig><p>Body covered with moderately small cycloid scales. Lateral line complete, almost straight in lateral center, slightly bent down under dorsal origin. Lateral line scales 36 (20 specimens), 37 (37), 38 (17), 39 (2); scales above lateral line 3.5 (76); scales below lateral line 1 (1), 1.5 (25), 2 (50); pre-dorsal scales 8 (7), 9 (33), 10 (35), 11 (1); circumpeduncular scales 12 (76). Midventral region of body scaleless only before pectoral-fin base end.</p><p>Dorsal fin with three unbranched and seven (76 specimens) branched rays; distal margin slightly concave, origin nearer to snout than caudal-fin base. Pectoral fin with one unbranched and 11 (12), 12 (50), 13 (14) branched rays; tip of adpressed not reaching anterior margin of pelvic-fin base. Pelvic fin with one unbranched and seven (76) branched rays, inserted below 2<sup>nd</sup> or 3<sup>rd</sup> branched dorsal-fin ray; tip of adpressed reaching midway to anal-fin origin. Anal fin with three unbranched and six (76) branched rays; origin nearer to caudal-fin base than to pelvic-fin insertion. Caudal fin deeply forked, with nine branched rays on upper lobes and eight branched rays on lower lobes, lobes pointed.</p><p>Total vertebrae 4+34 (holotype). Gill rakers rudimentary. Pharyngeal teeth “5–5” (in one row). Air-bladder small, anterior chamber enveloped in thick fibrous capsule; posterior chamber small, elongated oval shaped, length less than half eye diameter (length 30.4%–34.9% of eye diameter), 9.2%–11.8% of head length.</p></tp:treatment-sec><tp:treatment-sec sec-type="Coloration in life" id="SECID0EQ1AI"><title>Coloration in life.</title><p>Dorsal side of head and body yellowish grey, mid-lateral side shallow yellowish grey, and ventral side grayish white. Dorsal side of body with four distinct black crossbars (1<sup>st</sup> and 2<sup>nd</sup> at dorsal-fin base origin and ending respectively, 3<sup>rd</sup> at vertical position above anal-fin base origin, 4<sup>th</sup> on caudal peduncle respectively). Lateral side with seven or eight small black blotches; margin of scales above lateral line slightly black pigmented, lateral-line scales without obvious black spots, margin of first row below lateral line slightly black pigmented. One fluorescent green strip extend above lateral line. Interorbital region without black crossbar. Operculum and suborbital region with two distinct black blotches (one between anterior margin of eye and upper lip, the other expanded from posterior orbit to opercular) and one small black blotch exist between 2<sup>nd</sup> and 3<sup>rd</sup> suborbital plate. One black blotch above pectoral-fin base. Fins translucent, with small black pigments on some fin rays; dorsal-fin rays with some black spots; pectoral fin, pelvic fin with tiny black spots and lines; anal fin without spots; caudal-fin rays with two rows of black spots.</p></tp:treatment-sec><tp:treatment-sec sec-type="Coloration in preservation" id="SECID0EC2AI"><title>Coloration in preservation.</title><p>Dorsal side of head and body brownish yellow, mid-lateral side shallow brownish yellow, and ventral side grayish white. Dorsal side of body with four distinct black crossbars in same position as live individual. Lateral side with seven or eight small dark grey blotches; margin of scales above lateral line slightly black pigmented, lateral-line scales without obvious black spots, margin of first row below lateral line slightly black pigmented. The fluorescent green strip faded. Interorbital region without black crossbar. Operculum and suborbital region with two distinct black blotches in same position as live individual, and one small black blotch exist between 2<sup>nd</sup> and 3<sup>rd</sup> suborbital plate. One black blotch above pectoral-fin base. Fins pale, with small black pigments on some fin rays; dorsal-fin rays with some black spots; pectoral fin, pelvic fin with tiny black spots and lines; anal fin without spots; caudal-fin rays with two rows of black spots. The black pigments on fin rays faded after long-time preserve.</p></tp:treatment-sec><tp:treatment-sec sec-type="Sexual dimorphism" id="SECID0EM2AI"><title>Sexual dimorphism.</title><p>No significant sexual dimorphism observed.</p></tp:treatment-sec><tp:treatment-sec sec-type="distribution" id="SECID0ER2AI"><title>Distribution.</title><p><italic><tp:taxon-name><tp:taxon-name-part taxon-name-part-type="genus" reg="Microphysogobio">Microphysogobio</tp:taxon-name-part><tp:taxon-name-part taxon-name-part-type="species" reg="tungtingensis">tungtingensis</tp:taxon-name-part></tp:taxon-name></italic> is distributed in the Xiangjiang River system and the Lake Dongting of the middle Yangtze River basin. It is also found distributed in the Xijiang River system, which belongs to the Pearl River basin (Fig. <xref ref-type="fig" rid="F4">4</xref>).</p><fig id="F4" position="float" orientation="portrait"><object-id xmlns:xlink="http://www.w3.org/1999/xlink" content-type="doi" xlink:type="simple">10.3897/zookeys.1214.127061.figure4</object-id><object-id xmlns:xlink="http://www.w3.org/1999/xlink" content-type="arpha" xlink:type="simple">98929B30-455E-53D1-874B-DE69867A3C36</object-id><label>Figure 4.</label><caption><p>The distribution of the <italic><tp:taxon-name><tp:taxon-name-part taxon-name-part-type="genus" reg="Microphysogobio">Microphysogobio</tp:taxon-name-part><tp:taxon-name-part taxon-name-part-type="species" reg="punctatus">punctatus</tp:taxon-name-part></tp:taxon-name></italic> sp. nov., <italic><tp:taxon-name><tp:taxon-name-part taxon-name-part-type="genus" reg="Microphysogobio">M.</tp:taxon-name-part><tp:taxon-name-part taxon-name-part-type="species" reg="tungtingensis">tungtingensis</tp:taxon-name-part></tp:taxon-name></italic> and <italic><tp:taxon-name><tp:taxon-name-part taxon-name-part-type="genus" reg="Microphysogobio">M.</tp:taxon-name-part><tp:taxon-name-part taxon-name-part-type="species" reg="bicolor">bicolor</tp:taxon-name-part></tp:taxon-name></italic>. “T” in circles indicates the type locality of each species.</p></caption><graphic xmlns:xlink="http://www.w3.org/1999/xlink" xlink:href="zookeys-1214-161_article-127061__-g004.jpg" position="float" orientation="portrait" xlink:type="simple" id="oo_1148388.jpg"><uri content-type="original_file" xlink:type="simple">https://binary.pensoft.net/fig/1148388</uri></graphic></fig></tp:treatment-sec><tp:treatment-sec sec-type="biology|habitat" id="SECID0EU4AI"><title>Habitat and biology.</title><p><italic><tp:taxon-name><tp:taxon-name-part taxon-name-part-type="genus" reg="Microphysogobio">Microphysogobio</tp:taxon-name-part><tp:taxon-name-part taxon-name-part-type="species" reg="tungtingensis">tungtingensis</tp:taxon-name-part></tp:taxon-name></italic> inhabits the slow flowing water of rivers. It usually appears in areas with sandy bottoms with gravel and pebbles like other congeners. It can also be found in the water body with muddy bottom.</p></tp:treatment-sec><tp:treatment-sec sec-type="etymology" id="SECID0EF5AI"><title>Etymology.</title><p>The name, <italic>tungtingensis</italic>, refers to its type locality, Lake Dongting. Chinese common name for this species is “洞庭小鳔鮈”.</p></tp:treatment-sec><ref-list><ref id="B18"><mixed-citation xmlns:xlink="http://www.w3.org/1999/xlink" xlink:type="simple"><person-group><name name-style="western"><surname>Nichols</surname><given-names>JT</given-names></name></person-group> (<year>1943</year>) <source>The freshwater fishes of China. Natural History of Central Asia Vol. 9.</source><publisher-name>American Museum of Natural History</publisher-name>, <publisher-loc>New York</publisher-loc>, <size units="page">322 pp</size>.</mixed-citation></ref><ref id="B1"><mixed-citation xmlns:xlink="http://www.w3.org/1999/xlink" xlink:type="simple"><person-group><name name-style="western"><surname>Bănărescu</surname><given-names>P</given-names></name><name name-style="western"><surname>Nalbant</surname><given-names>TT</given-names></name></person-group> (<year>1966</year>) <article-title>Revision of the genus <italic><tp:taxon-name><tp:taxon-name-part taxon-name-part-type="genus">Microphysogobio</tp:taxon-name-part></tp:taxon-name></italic> (<tp:taxon-name><tp:taxon-name-part taxon-name-part-type="class">Pisces</tp:taxon-name-part></tp:taxon-name>, <tp:taxon-name><tp:taxon-name-part taxon-name-part-type="family">Cyprinidae</tp:taxon-name-part></tp:taxon-name>).</article-title><source>Věstnik Československé Společnosti Zoologické</source><volume>30</volume>(<issue>3</issue>): <fpage>194</fpage>–<lpage>209</lpage>.</mixed-citation></ref><ref id="B14"><mixed-citation xmlns:xlink="http://www.w3.org/1999/xlink" xlink:type="simple"><person-group><name name-style="western"><surname>Luo</surname><given-names>YL</given-names></name><name name-style="western"><surname>Yue</surname><given-names>PQ</given-names></name><name name-style="western"><surname>Chen</surname><given-names>YY</given-names></name></person-group> (<year>1977</year>) <source><tp:taxon-name><tp:taxon-name-part taxon-name-part-type="subfamily">Gobioninae</tp:taxon-name-part></tp:taxon-name>. In: Wu XW (Ed.) The Cyprinid Fishes of China. Vol. 2.</source><publisher-name>Science Press</publisher-name>, <publisher-loc>Beijing</publisher-loc>, <size units="page">439 pp</size>. [In Chinese]</mixed-citation></ref><ref id="B29"><mixed-citation xmlns:xlink="http://www.w3.org/1999/xlink" xlink:type="simple"><person-group><name name-style="western"><surname>Yue</surname><given-names>PQ</given-names></name></person-group> (<year>1998</year>) <source><tp:taxon-name><tp:taxon-name-part taxon-name-part-type="subfamily">Gobioninae</tp:taxon-name-part></tp:taxon-name>. In: Chen YY et al. (Eds) Fauna Sinica. <tp:taxon-name><tp:taxon-name-part taxon-name-part-type="superclass">Osteichthyes</tp:taxon-name-part></tp:taxon-name><tp:taxon-name><tp:taxon-name-part taxon-name-part-type="order">Cypriniformes</tp:taxon-name-part></tp:taxon-name> II.</source><publisher-name>Science Press</publisher-name>, <publisher-loc>Beijing</publisher-loc>, <size units="page">531 pp</size>. [In Chinese]</mixed-citation></ref><ref id="B31"><mixed-citation xmlns:xlink="http://www.w3.org/1999/xlink" xlink:type="simple"><person-group><name name-style="western"><surname>Zhang</surname><given-names>CG</given-names></name><name name-style="western"><surname>Zhao</surname><given-names>YH</given-names></name></person-group> (<year>2016</year>) <source>Species Diversity and Distribution of Inland Fishes in China.</source><publisher-name>Science Press</publisher-name>, <publisher-loc>Beijing</publisher-loc>, <size units="page">296 pp</size>. [In Chinese]</mixed-citation></ref><ref id="B27"><mixed-citation xmlns:xlink="http://www.w3.org/1999/xlink" xlink:type="simple"><person-group><name name-style="western"><surname>Xiao</surname><given-names>S</given-names></name><name name-style="western"><surname>Lan</surname><given-names>JH</given-names></name></person-group> (<year>2023</year>) <source>Taxonomic Atlas of the Freshwater Fishes in Guangxi.</source><publisher-name>Henan Science and Technology Press</publisher-name>, <publisher-loc>Zhengzhou</publisher-loc>, <size units="page">420 pp</size>. [In Chinese]</mixed-citation></ref></ref-list></tp:taxon-treatment>
