# Supplementary material for: ﻿Redescription of Microphysogobiotungtingensis (Nichols, 1926) with the description of a new species of the genus (Cypriniformes, Gobionidae) from southern China
Source: Zookeys. 2024 Oct 4;1214:161–86. doi: 10.3897/zookeys.1214.127061 (PMC11470203; doi:10.3897/zookeys.1214.127061)
Supplement: XML Treatment for Microphysogobio punctatus [file zookeys.1214.127061-treatment2.xml]

<!DOCTYPE tp:taxon-treatment
  PUBLIC "-//TaxonX//DTD Taxonomic Treatment Publishing DTD v0 20100105//EN" "tax-treatment-NSO.dtd">
<tp:taxon-treatment xmlns:tp="http://www.plazi.org/taxpub"><tp:treatment-meta><kwd-group><label>Taxon classification</label><kwd>
                <named-content content-type="kingdom">Animalia</named-content>
              </kwd><kwd>
                <named-content content-type="order">Cypriniformes</named-content>
              </kwd><kwd>
                <named-content content-type="family">Cyprinidae</named-content>
              </kwd></kwd-group><mixed-citation publication-type="journal"><person-group><name><surname>Sun</surname><given-names>Zhi-Xian</given-names></name><name><surname>Tang</surname><given-names>Wen-Qiao</given-names></name><name><surname>Zhao</surname><given-names>Ya-Hui</given-names></name></person-group><article-title>﻿Redescription of <italic><tp:taxon-name><tp:taxon-name-part taxon-name-part-type="genus" reg="Microphysogobio">Microphysogobio</tp:taxon-name-part><tp:taxon-name-part taxon-name-part-type="species" reg="tungtingensis">tungtingensis</tp:taxon-name-part></tp:taxon-name></italic> (Nichols, 1926) with the description of a new species of the genus (<tp:taxon-name><tp:taxon-name-part taxon-name-part-type="order">Cypriniformes</tp:taxon-name-part></tp:taxon-name>, <tp:taxon-name><tp:taxon-name-part taxon-name-part-type="family">Gobionidae</tp:taxon-name-part></tp:taxon-name>) from southern China</article-title><source>Zookeys</source><day>04</day><month>10</month><year>2024</year><volume>1214</volume><fpage>161</fpage><lpage>186</lpage><pub-id pub-id-type="doi">10.3897/zookeys.1214.127061</pub-id></mixed-citation></tp:treatment-meta><tp:nomenclature><label>﻿</label><tp:taxon-name>
              <object-id xmlns:xlink="http://www.w3.org/1999/xlink" content-type="arpha" xlink:type="simple">C2A2F1B4-4024-5F09-B5A1-FF423C4450EF</object-id>
              <tp:taxon-name-part taxon-name-part-type="genus" reg="Microphysogobio">Microphysogobio</tp:taxon-name-part>
              <tp:taxon-name-part taxon-name-part-type="species" reg="punctatus">punctatus</tp:taxon-name-part>
              <object-id xmlns:xlink="http://www.w3.org/1999/xlink" content-type="zoobank" xlink:type="simple">https://zoobank.org/F4C9B518-70FC-4A3B-928C-A305F9511A78</object-id>
            </tp:taxon-name><tp:taxon-status xmlns:xlink="http://www.w3.org/1999/xlink" xlink:type="simple">sp. nov.</tp:taxon-status><xref ref-type="fig" rid="F5">Figs 5</xref><xref ref-type="fig" rid="F6">, 6</xref><xref ref-type="table" rid="T3">; Table 3</xref><tp:nomenclature-citation-list><tp:nomenclature-citation><tp:taxon-name>
                  <tp:taxon-name-part taxon-name-part-type="genus" reg="Microphysogobio">Microphysogobio</tp:taxon-name-part>
                  <tp:taxon-name-part taxon-name-part-type="species" reg="kiatingensis">kiatingensis</tp:taxon-name-part>
                </tp:taxon-name><comment>: <xref ref-type="bibr" rid="B30">Wen (2006)</xref>: 226.</comment></tp:nomenclature-citation><tp:nomenclature-citation><tp:taxon-name>
                  <tp:taxon-name-part taxon-name-part-type="genus" reg="Microphysogobio">Microphysogobio</tp:taxon-name-part>
                  <tp:taxon-name-part taxon-name-part-type="species" reg="tungtingensis">tungtingensis</tp:taxon-name-part>
                </tp:taxon-name><comment>: <xref ref-type="bibr" rid="B27">Xiao and Lan (2023)</xref>: 156.</comment></tp:nomenclature-citation></tp:nomenclature-citation-list></tp:nomenclature><tp:treatment-sec sec-type="type material" id="SECID0ENBBI"><title>Type material.</title><p><bold><italic>Holotype</italic>.</bold> • <named-content xmlns:xlink="http://www.w3.org/1999/xlink" content-type="dwc:institutional_code" xlink:title="Institute of Zoology, Chinese Academy of Sciences, Beijing, China" xlink:href="http://grbio.org/institution/institute-zoology-chinese-academy-sciences" xlink:type="simple">ASIZB</named-content> 240329, 75.4 mm SL; Lingchuan County, Guilin City, Guangxi Zhuang Autonomous Region, from the Huangshahe River, a tributary of the Lijiang River (<named-content xmlns:xlink="http://www.w3.org/1999/xlink" content-type="dwc:verbatimCoordinates" xlink:type="simple"><named-content content-type="geo-json" specific-use="{&#34;type&#34;:&#34;Point&#34;,&#34;coordinates&#34;:[110.422922,25.320238]}" id="NCID0EACBI" xlink:type="simple">25.3202379°N, 110.42292216°E</named-content></named-content>, 166 m a.s.l.); collected by Zhixian Sun, Chen Tian, and Weihan Shao, 31 December 2023. <bold><italic>Paratypes</italic>.</bold> • <named-content xmlns:xlink="http://www.w3.org/1999/xlink" content-type="dwc:institutional_code" xlink:title="Institute of Zoology, Chinese Academy of Sciences, Beijing, China" xlink:href="http://grbio.org/institution/institute-zoology-chinese-academy-sciences" xlink:type="simple">ASIZB</named-content> 240330–5 (6 specimens), 240450–60 (11 specimens), 53.4–78.9 mm SL; <named-content xmlns:xlink="http://www.w3.org/1999/xlink" content-type="dwc:institutional_code" xlink:title="Institute of Hydrobiology, Chinese Academy of Sciences, Wuhan, China" xlink:href="http://grbio.org/institution/institute-hydrobiology-chinese-academy-sciences-0" xlink:type="simple">IHB</named-content>-T-A0000009, 1 specimen, 73.7 mm SL; <abbrev xmlns:xlink="http://www.w3.org/1999/xlink" content-type="institution" xlink:title="Shanghai Ocean University, Shanghai, China" id="ABBRID0ETCBI" xlink:type="simple">SHOU</abbrev> 20231231061, 1 specimen, 73.8 mm SL; same collection information as holotype.</p></tp:treatment-sec><tp:treatment-sec sec-type="material" id="SECID0EYCBI"><title>Additional material examined.</title><p>• <named-content xmlns:xlink="http://www.w3.org/1999/xlink" content-type="dwc:institutional_code" xlink:title="Institute of Zoology, Chinese Academy of Sciences, Beijing, China" xlink:href="http://grbio.org/institution/institute-zoology-chinese-academy-sciences" xlink:type="simple">ASIZB</named-content> 240528–38, 11 specimens, 56.0–75.2 mm SL; Guanyang County, Guilin City, Guangxi Zhuang Autonomous Region, from the Guanjiang River, a tributary of the Xiangjiang River; collected by Zhixian Sun; 5 December 2020 • <named-content xmlns:xlink="http://www.w3.org/1999/xlink" content-type="dwc:institutional_code" xlink:title="Institute of Zoology, Chinese Academy of Sciences, Beijing, China" xlink:href="http://grbio.org/institution/institute-zoology-chinese-academy-sciences" xlink:type="simple">ASIZB</named-content> 240505–10, 6 specimens, 53.9–73.1 mm SL; Guanyang County, Guilin City, Guangxi Zhuang Autonomous Region, from the Guanjiang River, a tributary of the Xiangjiang River; collected by Zhixian Sun; 20 January 2021 • <named-content xmlns:xlink="http://www.w3.org/1999/xlink" content-type="dwc:institutional_code" xlink:title="Institute of Zoology, Chinese Academy of Sciences, Beijing, China" xlink:href="http://grbio.org/institution/institute-zoology-chinese-academy-sciences" xlink:type="simple">ASIZB</named-content> 240511–27, 17 specimens, 47.4–78.2 mm SL; Guanyang County, Guilin City, Guangxi Zhuang Autonomous Region, from the Guanjiang River, a tributary of the Xiangjiang River; collected by Zhixian Sun; 31 December 2021 • <named-content xmlns:xlink="http://www.w3.org/1999/xlink" content-type="dwc:institutional_code" xlink:title="Institute of Zoology, Chinese Academy of Sciences, Beijing, China" xlink:href="http://grbio.org/institution/institute-zoology-chinese-academy-sciences" xlink:type="simple">ASIZB</named-content> 240539–42, 4 specimens, 58.1–70.7 mm SL; Yongfu County, Guilin City, Guangxi Zhuang Autonomous Region, from the Luoqingjiang River; collected by Junhao Huang and Zhuocheng Zhou; 27 November 2020 • <named-content xmlns:xlink="http://www.w3.org/1999/xlink" content-type="dwc:institutional_code" xlink:title="Institute of Zoology, Chinese Academy of Sciences, Beijing, China" xlink:href="http://grbio.org/institution/institute-zoology-chinese-academy-sciences" xlink:type="simple">ASIZB</named-content> 240300–14, 240423–8, 21 specimens, 65.0–76.0 mm SL; <named-content xmlns:xlink="http://www.w3.org/1999/xlink" content-type="dwc:institutional_code" xlink:title="Institute of Hydrobiology, Chinese Academy of Sciences, Wuhan, China" xlink:href="http://grbio.org/institution/institute-hydrobiology-chinese-academy-sciences-0" xlink:type="simple">IHB</named-content>-YF-2024010201–3, 3 specimens, 71.3–76.9 mm SL; SOU 20240102121–3, 3 specimens, 69.2–74.0 mm SL; Shebian Village, Longjiang Township, Yongfu County, Guilin City, Guangxi Zhuang Autonomous Region, from the Xihe River, a tributary of the Luoqingjiang River (<named-content xmlns:xlink="http://www.w3.org/1999/xlink" content-type="dwc:verbatimCoordinates" xlink:type="simple"><named-content content-type="geo-json" specific-use="{&#34;type&#34;:&#34;Point&#34;,&#34;coordinates&#34;:[109.836511,25.229727]}" id="NCID0E6DBI" xlink:type="simple">25.22972694°N, 109.83651085°E</named-content></named-content>, 205 m a.s.l.); collected by Zhixian Sun, Chen Tian and Dong Sheng; 2 January 2024.</p></tp:treatment-sec><tp:treatment-sec sec-type="diagnosis" id="SECID0EEEBI"><title>Diagnosis.</title><p>This new species can be distinguished from its congeners by a combination of the following characteristics: Posterior chamber of air-bladder small, globular or oval shaped, length 15.8%–26.4% of head length, and 58.6%–82.8% of eye diameter; upper jaw cutting-edge narrow, width less than half mouth width; caudal peduncle slender, depth 34.6%–48.5% of length; lateral-line scales 37–40 (mode 38, mean 39); circumpeduncular scales 12; branched anal-fin rays 6; midventral region of body scaleless only before pectoral-fin base end; all fins with numerous small black spots.</p></tp:treatment-sec><tp:treatment-sec sec-type="description" id="SECID0EJEBI"><title>Description.</title><p>Body elongated, thoracic region flattened, abdomen rounded, caudal peduncle slender, compressed laterally. Dorsal body profile rising from nostrils to dorsal-fin origin, dropping along dorsal-fin base, then gradually sloping to caudal-fin base. Maximum body depth at dorsal-fin origin, body depth 14.6%–19.5% of standard length. Head elongated, length larger than body depth; snout blunt, with moderate concavity on top of snout before nostrils; eye diameter 30.7%–38.5% of head length, positioned at dorsal half of head; interorbital region flattened, width smaller than eye diameter (39.2%–67.9% of eye diameter). Anus positioned at anterior one-third of distance from pelvic-fin insertion to anal-fin origin.</p><table-wrap id="T3" position="float" orientation="portrait"><label>Table 3.</label><caption><p>Morphometric measurements of <italic><tp:taxon-name><tp:taxon-name-part taxon-name-part-type="genus" reg="Microphysogobio">Microphysogobio</tp:taxon-name-part><tp:taxon-name-part taxon-name-part-type="species" reg="punctatus">punctatus</tp:taxon-name-part></tp:taxon-name></italic> sp. nov. and <italic><tp:taxon-name><tp:taxon-name-part taxon-name-part-type="genus" reg="Microphysogobio">M.</tp:taxon-name-part><tp:taxon-name-part taxon-name-part-type="species" reg="bicolor">bicolor</tp:taxon-name-part></tp:taxon-name></italic>.</p></caption><table id="TID0EGKCI" rules="all"><tbody><tr><th rowspan="3" colspan="1">Characters</th><th rowspan="1" colspan="4"><italic><tp:taxon-name><tp:taxon-name-part taxon-name-part-type="genus" reg="Microphysogobio">Microphysogobio</tp:taxon-name-part><tp:taxon-name-part taxon-name-part-type="species" reg="punctatus">punctatus</tp:taxon-name-part></tp:taxon-name></italic> sp. nov. (<italic>n</italic> = 85)</th><th rowspan="1" colspan="4"><italic><tp:taxon-name><tp:taxon-name-part taxon-name-part-type="genus" reg="Microphysogobio">Microphysogobio</tp:taxon-name-part><tp:taxon-name-part taxon-name-part-type="species" reg="bicolor">bicolor</tp:taxon-name-part></tp:taxon-name></italic> (<italic>n</italic> = 26)</th></tr><tr><th rowspan="2" colspan="1">Holotype</th><th rowspan="1" colspan="3">Holotype + Paratypes + Other Specimens</th><th rowspan="2" colspan="1">Holotype</th><th rowspan="1" colspan="3">Holotype + Other Specimens</th></tr><tr><th rowspan="1" colspan="1">Range</th><th rowspan="1" colspan="1">Mean</th><th rowspan="1" colspan="1">SD</th><th rowspan="1" colspan="1">Range</th><th rowspan="1" colspan="1">Mean</th><th rowspan="1" colspan="1">SD</th></tr><tr><td rowspan="1" colspan="1">Branched dorsal-fin rays</td><td rowspan="1" colspan="1">7</td><td rowspan="1" colspan="1">7</td><td rowspan="1" colspan="1">7</td><td rowspan="1" colspan="1"/><td rowspan="1" colspan="1">7</td><td rowspan="1" colspan="1">7</td><td rowspan="1" colspan="1">7</td><td rowspan="1" colspan="1"/></tr><tr><td rowspan="1" colspan="1">Branched anal-fin rays</td><td rowspan="1" colspan="1">6</td><td rowspan="1" colspan="1">6</td><td rowspan="1" colspan="1">6</td><td rowspan="1" colspan="1"/><td rowspan="1" colspan="1">5</td><td rowspan="1" colspan="1">5</td><td rowspan="1" colspan="1">5</td><td rowspan="1" colspan="1"/></tr><tr><td rowspan="1" colspan="1">Branched pectoral-fin rays</td><td rowspan="1" colspan="1">12</td><td rowspan="1" colspan="1">11–13</td><td rowspan="1" colspan="1">12</td><td rowspan="1" colspan="1"/><td rowspan="1" colspan="1">12</td><td rowspan="1" colspan="1">11–12</td><td rowspan="1" colspan="1">12</td><td rowspan="1" colspan="1"/></tr><tr><td rowspan="1" colspan="1">Branched pelvic-fin rays</td><td rowspan="1" colspan="1">7</td><td rowspan="1" colspan="1">7</td><td rowspan="1" colspan="1">7</td><td rowspan="1" colspan="1"/><td rowspan="1" colspan="1">7</td><td rowspan="1" colspan="1">7</td><td rowspan="1" colspan="1">7</td><td rowspan="1" colspan="1"/></tr><tr><td rowspan="1" colspan="1">Lateral line scales</td><td rowspan="1" colspan="1">37</td><td rowspan="1" colspan="1">37–40</td><td rowspan="1" colspan="1">39</td><td rowspan="1" colspan="1"/><td rowspan="1" colspan="1">37</td><td rowspan="1" colspan="1">36–38</td><td rowspan="1" colspan="1">37</td><td rowspan="1" colspan="1"/></tr><tr><td rowspan="1" colspan="1">Scales above lateral line</td><td rowspan="1" colspan="1">3.5</td><td rowspan="1" colspan="1">3.5–4</td><td rowspan="1" colspan="1">3.5</td><td rowspan="1" colspan="1"/><td rowspan="1" colspan="1">3.5</td><td rowspan="1" colspan="1">3.5</td><td rowspan="1" colspan="1">3.5</td><td rowspan="1" colspan="1"/></tr><tr><td rowspan="1" colspan="1">Scales below lateral line</td><td rowspan="1" colspan="1">2</td><td rowspan="1" colspan="1">2</td><td rowspan="1" colspan="1">2</td><td rowspan="1" colspan="1"/><td rowspan="1" colspan="1">2</td><td rowspan="1" colspan="1">2</td><td rowspan="1" colspan="1">2</td><td rowspan="1" colspan="1"/></tr><tr><td rowspan="1" colspan="1">Pre-dorsal scales</td><td rowspan="1" colspan="1">10</td><td rowspan="1" colspan="1">9–11</td><td rowspan="1" colspan="1">10</td><td rowspan="1" colspan="1"/><td rowspan="1" colspan="1">9</td><td rowspan="1" colspan="1">9–10</td><td rowspan="1" colspan="1">10</td><td rowspan="1" colspan="1"/></tr><tr><td rowspan="1" colspan="1">Circumpeduncular scales</td><td rowspan="1" colspan="1">12</td><td rowspan="1" colspan="1">12</td><td rowspan="1" colspan="1">12</td><td rowspan="1" colspan="1"/><td rowspan="1" colspan="1">12</td><td rowspan="1" colspan="1">12</td><td rowspan="1" colspan="1">12</td><td rowspan="1" colspan="1"/></tr><tr><td rowspan="1" colspan="1">Standard Length (mm)</td><td rowspan="1" colspan="1">75.4</td><td rowspan="1" colspan="1">47.4–78.9</td><td rowspan="1" colspan="1"/><td rowspan="1" colspan="1"/><td rowspan="1" colspan="1">58.7</td><td rowspan="1" colspan="1">39.1–84.5</td><td rowspan="1" colspan="1"/><td rowspan="1" colspan="1"/></tr><tr><td rowspan="1" colspan="9">
                      <bold>As percentage of SL</bold>
                    </td></tr><tr><td rowspan="1" colspan="1">Body depth</td><td rowspan="1" colspan="1">16.4</td><td rowspan="1" colspan="1">14.6–19.5</td><td rowspan="1" colspan="1">17.1</td><td rowspan="1" colspan="1">1.0</td><td rowspan="1" colspan="1">19.0</td><td rowspan="1" colspan="1">15.7–24.3</td><td rowspan="1" colspan="1">19.0</td><td rowspan="1" colspan="1">2.2</td></tr><tr><td rowspan="1" colspan="1">Head length</td><td rowspan="1" colspan="1">22.1</td><td rowspan="1" colspan="1">20.7–25.4</td><td rowspan="1" colspan="1">23.1</td><td rowspan="1" colspan="1">0.9</td><td rowspan="1" colspan="1">22.1</td><td rowspan="1" colspan="1">22.1–26.1</td><td rowspan="1" colspan="1">23.8</td><td rowspan="1" colspan="1">0.8</td></tr><tr><td rowspan="1" colspan="1">Dorsal-fin length</td><td rowspan="1" colspan="1">23.3</td><td rowspan="1" colspan="1">21.9–28.2</td><td rowspan="1" colspan="1">24.4</td><td rowspan="1" colspan="1">1.4</td><td rowspan="1" colspan="1">22.9</td><td rowspan="1" colspan="1">20.6–24.7</td><td rowspan="1" colspan="1">22.6</td><td rowspan="1" colspan="1">1.1</td></tr><tr><td rowspan="1" colspan="1">Dorsal-fin base length</td><td rowspan="1" colspan="1">12.1</td><td rowspan="1" colspan="1">11.5–15.5</td><td rowspan="1" colspan="1">13.4</td><td rowspan="1" colspan="1">0.8</td><td rowspan="1" colspan="1">12.8</td><td rowspan="1" colspan="1">11.7–14.8</td><td rowspan="1" colspan="1">13.5</td><td rowspan="1" colspan="1">0.7</td></tr><tr><td rowspan="1" colspan="1">Pectoral-fin length</td><td rowspan="1" colspan="1">21.9</td><td rowspan="1" colspan="1">21.0–28.3</td><td rowspan="1" colspan="1">23.6</td><td rowspan="1" colspan="1">1.5</td><td rowspan="1" colspan="1">22.5</td><td rowspan="1" colspan="1">18.7–23.1</td><td rowspan="1" colspan="1">21.0</td><td rowspan="1" colspan="1">1.3</td></tr><tr><td rowspan="1" colspan="1">Pectoral-fin base length</td><td rowspan="1" colspan="1">5.2</td><td rowspan="1" colspan="1">4.4–6.4</td><td rowspan="1" colspan="1">5.4</td><td rowspan="1" colspan="1">0.4</td><td rowspan="1" colspan="1">5.3</td><td rowspan="1" colspan="1">4.8–6.4</td><td rowspan="1" colspan="1">5.5</td><td rowspan="1" colspan="1">0.4</td></tr><tr><td rowspan="1" colspan="1">Pelvic-fin length</td><td rowspan="1" colspan="1">17.9</td><td rowspan="1" colspan="1">16.2–20.8</td><td rowspan="1" colspan="1">18.6</td><td rowspan="1" colspan="1">0.9</td><td rowspan="1" colspan="1">18.0</td><td rowspan="1" colspan="1">14.3–18.1</td><td rowspan="1" colspan="1">16.4</td><td rowspan="1" colspan="1">1.0</td></tr><tr><td rowspan="1" colspan="1">Pelvic-fin base length</td><td rowspan="1" colspan="1">4.1</td><td rowspan="1" colspan="1">3.4–4.9</td><td rowspan="1" colspan="1">4.0</td><td rowspan="1" colspan="1">0.3</td><td rowspan="1" colspan="1">3.4</td><td rowspan="1" colspan="1">3.4–5.7</td><td rowspan="1" colspan="1">4.4</td><td rowspan="1" colspan="1">0.5</td></tr><tr><td rowspan="1" colspan="1">Anal-fin length</td><td rowspan="1" colspan="1">16.4</td><td rowspan="1" colspan="1">14.3–20.3</td><td rowspan="1" colspan="1">17.0</td><td rowspan="1" colspan="1">1.0</td><td rowspan="1" colspan="1">14.4</td><td rowspan="1" colspan="1">12.8–16.2</td><td rowspan="1" colspan="1">14.6</td><td rowspan="1" colspan="1">0.7</td></tr><tr><td rowspan="1" colspan="1">Anal-fin base length</td><td rowspan="1" colspan="1">6.6</td><td rowspan="1" colspan="1">6.1–8.9</td><td rowspan="1" colspan="1">7.3</td><td rowspan="1" colspan="1">0.5</td><td rowspan="1" colspan="1">5.3</td><td rowspan="1" colspan="1">5.3–7.6</td><td rowspan="1" colspan="1">6.8</td><td rowspan="1" colspan="1">0.5</td></tr><tr><td rowspan="1" colspan="1">Pre-dorsal length</td><td rowspan="1" colspan="1">42.6</td><td rowspan="1" colspan="1">40.4–46.3</td><td rowspan="1" colspan="1">43.2</td><td rowspan="1" colspan="1">1.1</td><td rowspan="1" colspan="1">44.4</td><td rowspan="1" colspan="1">41.2–46.1</td><td rowspan="1" colspan="1">43.8</td><td rowspan="1" colspan="1">1.2</td></tr><tr><td rowspan="1" colspan="1">Pre-pectoral length</td><td rowspan="1" colspan="1">23.2</td><td rowspan="1" colspan="1">21.9–26.8</td><td rowspan="1" colspan="1">24.1</td><td rowspan="1" colspan="1">0.8</td><td rowspan="1" colspan="1">23.6</td><td rowspan="1" colspan="1">23.6–29.7</td><td rowspan="1" colspan="1">26.4</td><td rowspan="1" colspan="1">1.5</td></tr><tr><td rowspan="1" colspan="1">Pre-pelvic length</td><td rowspan="1" colspan="1">45.7</td><td rowspan="1" colspan="1">44.0–51.2</td><td rowspan="1" colspan="1">47.5</td><td rowspan="1" colspan="1">1.3</td><td rowspan="1" colspan="1">46.5</td><td rowspan="1" colspan="1">46.5–58.4</td><td rowspan="1" colspan="1">52.1</td><td rowspan="1" colspan="1">3.3</td></tr><tr><td rowspan="1" colspan="1">Pre-anal length</td><td rowspan="1" colspan="1">73.9</td><td rowspan="1" colspan="1">71.5–78.1</td><td rowspan="1" colspan="1">74.7</td><td rowspan="1" colspan="1">1.5</td><td rowspan="1" colspan="1">77.3</td><td rowspan="1" colspan="1">75.5–90.0</td><td rowspan="1" colspan="1">81.0</td><td rowspan="1" colspan="1">3.3</td></tr><tr><td rowspan="1" colspan="1">Caudal peduncle length</td><td rowspan="1" colspan="1">18.5</td><td rowspan="1" colspan="1">16.2–21.0</td><td rowspan="1" colspan="1">18.4</td><td rowspan="1" colspan="1">0.9</td><td rowspan="1" colspan="1">17.5</td><td rowspan="1" colspan="1">15.8–19.3</td><td rowspan="1" colspan="1">17.3</td><td rowspan="1" colspan="1">1.0</td></tr><tr><td rowspan="1" colspan="1">Caudal peduncle depth</td><td rowspan="1" colspan="1">7.5</td><td rowspan="1" colspan="1">6.4–9.0</td><td rowspan="1" colspan="1">7.6</td><td rowspan="1" colspan="1">0.5</td><td rowspan="1" colspan="1">9.4</td><td rowspan="1" colspan="1">7.9–9.9</td><td rowspan="1" colspan="1">8.6</td><td rowspan="1" colspan="1">0.6</td></tr><tr><td rowspan="1" colspan="1">Head Length (mm)</td><td rowspan="1" colspan="1">16.7</td><td rowspan="1" colspan="1">10.6–19.2</td><td rowspan="1" colspan="1"/><td rowspan="1" colspan="1"/><td rowspan="1" colspan="1">13.0</td><td rowspan="1" colspan="1">9.1–22.0</td><td rowspan="1" colspan="1"/><td rowspan="1" colspan="1"/></tr><tr><td rowspan="1" colspan="9">
                      <bold>As percentage of HL</bold>
                    </td></tr><tr><td rowspan="1" colspan="1">Head depth</td><td rowspan="1" colspan="1">59.9</td><td rowspan="1" colspan="1">52.2–62.4</td><td rowspan="1" colspan="1">56.5</td><td rowspan="1" colspan="1">2.1</td><td rowspan="1" colspan="1">65.2</td><td rowspan="1" colspan="1">50.4–65.2</td><td rowspan="1" colspan="1">55.9</td><td rowspan="1" colspan="1">3.5</td></tr><tr><td rowspan="1" colspan="1">Head width</td><td rowspan="1" colspan="1">59.9</td><td rowspan="1" colspan="1">50.9–63.7</td><td rowspan="1" colspan="1">57.5</td><td rowspan="1" colspan="1">2.6</td><td rowspan="1" colspan="1">66.0</td><td rowspan="1" colspan="1">55.9–66.0</td><td rowspan="1" colspan="1">61.0</td><td rowspan="1" colspan="1">2.7</td></tr><tr><td rowspan="1" colspan="1">Eye diameter</td><td rowspan="1" colspan="1">31.8</td><td rowspan="1" colspan="1">30.7–38.5</td><td rowspan="1" colspan="1">33.6</td><td rowspan="1" colspan="1">1.7</td><td rowspan="1" colspan="1">31.5</td><td rowspan="1" colspan="1">26.0–33.9</td><td rowspan="1" colspan="1">30.2</td><td rowspan="1" colspan="1">1.9</td></tr><tr><td rowspan="1" colspan="1">Interorbital width</td><td rowspan="1" colspan="1">23.8</td><td rowspan="1" colspan="1">19.4–30.9</td><td rowspan="1" colspan="1">24.6</td><td rowspan="1" colspan="1">2.2</td><td rowspan="1" colspan="1">21.8</td><td rowspan="1" colspan="1">21.0–34.5</td><td rowspan="1" colspan="1">27.8</td><td rowspan="1" colspan="1">4.2</td></tr><tr><td rowspan="1" colspan="1">Snout length</td><td rowspan="1" colspan="1">35.6</td><td rowspan="1" colspan="1">31.7–43.2</td><td rowspan="1" colspan="1">37.6</td><td rowspan="1" colspan="1">2.5</td><td rowspan="1" colspan="1">32.4</td><td rowspan="1" colspan="1">32.4–43.4</td><td rowspan="1" colspan="1">38.0</td><td rowspan="1" colspan="1">2.5</td></tr><tr><td rowspan="1" colspan="1">Anterior papillae length</td><td rowspan="1" colspan="1">28.8</td><td rowspan="1" colspan="1">26.5–38.2</td><td rowspan="1" colspan="1">32.3</td><td rowspan="1" colspan="1">2.8</td><td rowspan="1" colspan="1">25.4</td><td rowspan="1" colspan="1">25.4–38.1</td><td rowspan="1" colspan="1">30.8</td><td rowspan="1" colspan="1">3.0</td></tr><tr><td rowspan="1" colspan="1">Anterior papillae width</td><td rowspan="1" colspan="1">28.3</td><td rowspan="1" colspan="1">17.6–36.1</td><td rowspan="1" colspan="1">27.2</td><td rowspan="1" colspan="1">4.1</td><td rowspan="1" colspan="1">22.5</td><td rowspan="1" colspan="1">21.8–39.9</td><td rowspan="1" colspan="1">29.8</td><td rowspan="1" colspan="1">4.6</td></tr><tr><td rowspan="1" colspan="1">Central anterior papillae width</td><td rowspan="1" colspan="1">9.8</td><td rowspan="1" colspan="1">4.3–11.0</td><td rowspan="1" colspan="1">6.7</td><td rowspan="1" colspan="1">1.4</td><td rowspan="1" colspan="1">4.9</td><td rowspan="1" colspan="1">4.4–11.0</td><td rowspan="1" colspan="1">6.2</td><td rowspan="1" colspan="1">1.5</td></tr><tr><td rowspan="1" colspan="1">Upper jaw cutting edge width</td><td rowspan="1" colspan="1">11.4</td><td rowspan="1" colspan="1">5.7–11.8</td><td rowspan="1" colspan="1">8.7</td><td rowspan="1" colspan="1">1.5</td><td rowspan="1" colspan="1">6.1</td><td rowspan="1" colspan="1">6.1–11.7</td><td rowspan="1" colspan="1">8.3</td><td rowspan="1" colspan="1">1.5</td></tr><tr><td rowspan="1" colspan="1">Medial pad width</td><td rowspan="1" colspan="1">13.5</td><td rowspan="1" colspan="1">9.6–19.4</td><td rowspan="1" colspan="1">12.9</td><td rowspan="1" colspan="1">1.5</td><td rowspan="1" colspan="1">10.1</td><td rowspan="1" colspan="1">9.7–14.1</td><td rowspan="1" colspan="1">11.7</td><td rowspan="1" colspan="1">1.2</td></tr><tr><td rowspan="1" colspan="1">Mouth depth</td><td rowspan="1" colspan="1">18.9</td><td rowspan="1" colspan="1">15.1–23.4</td><td rowspan="1" colspan="1">19.9</td><td rowspan="1" colspan="1">1.6</td><td rowspan="1" colspan="1">16.4</td><td rowspan="1" colspan="1">15.4–23.8</td><td rowspan="1" colspan="1">18.9</td><td rowspan="1" colspan="1">2.2</td></tr><tr><td rowspan="1" colspan="1">Mouth width</td><td rowspan="1" colspan="1">24.4</td><td rowspan="1" colspan="1">17.9–30.1</td><td rowspan="1" colspan="1">24.7</td><td rowspan="1" colspan="1">2.6</td><td rowspan="1" colspan="1">18.3</td><td rowspan="1" colspan="1">18.3–33.1</td><td rowspan="1" colspan="1">24.6</td><td rowspan="1" colspan="1">3.3</td></tr><tr><td rowspan="1" colspan="1">Barbel length</td><td rowspan="1" colspan="1">15.4</td><td rowspan="1" colspan="1">8.9–25.6</td><td rowspan="1" colspan="1">18.2</td><td rowspan="1" colspan="1">4.1</td><td rowspan="1" colspan="1">11.3</td><td rowspan="1" colspan="1">11.3–22.7</td><td rowspan="1" colspan="1">17.5</td><td rowspan="1" colspan="1">3.2</td></tr></tbody></table></table-wrap><p>Mouth horseshoe-shaped and inferior, with one pair of maxillary barbels rooted at extremity of upper lip, barbel length shorter than eye diameter (26.4%–79.3% of eye diameter, 54.4% in average); upper and lower jaws with thin horny sheaths on cutting margins, upper jaw cutting edge width smaller than half mouth width (22.0%–46.8% of mouth width, 35.2% in average). Lips thick, well developed, with pearl-like papillae; central portion of anterior papillae arranged in one row, usually consists 2–6 papillae, tightly contact with each other (occasionally separated, Fig. <xref ref-type="fig" rid="F3">3C</xref>), size slightly larger than other lateral side papillae; lateral portions of anterior papillae in several rows; medial pad on lower lip heart-shaped, shallow grooved on surface; lateral lobes on lower lip covered with multiple developed papillae, posteriorly disconnected from each other behind medial pad and laterally connected with upper lip anterior papillae at mouth corner (Fig. <xref ref-type="fig" rid="F3">3C, D</xref>).</p><p>Body covered with moderately small cycloid scales. Lateral line complete, almost straight in lateral center, slightly bent down under dorsal origin. Lateral line scales 37 (6 specimens), 38 (38), 39 (29), 40 (12); scales above lateral line 3.5 (72), 4 (13); scales below lateral line 2 (85); pre-dorsal scales 9 (23), 10 (60), 11 (2); circumpeduncular scales 12 (85). Midventral region of body scaleless only before pectoral-fin base end.</p><p>Dorsal fin with three unbranched and seven (76 specimens) branched rays; distal margin slightly concave, origin nearer to snout than caudal-fin base. Pectoral fin with one unbranched and 11 (2), 12 (57), 13 (26) branched rays; tip of adpressed almost reaching or slightly extending anterior margin of pelvic-fin base. Pelvic fin with one unbranched and seven (85) branched rays, inserted below 2<sup>nd</sup> or 3<sup>rd</sup> branched dorsal-fin ray; tip of adpressed reaching or extending midway to anal-fin origin. Anal fin with three unbranched and six (85) branched rays; origin almost equal-distant from caudal-fin base to pelvic-fin insertion. Caudal fin deeply forked, with nine branched rays on upper lobes and eight branched rays on lower lobes, lobes pointed.</p><p>Gill rakers rudimentary. Pharyngeal teeth “5–5” (in one row). Air-bladder small, anterior chamber enveloped in thick fibrous capsule; posterior chamber small, globular or oval shaped, length less than eye diameter (58.6%–82.8%, mean 68.2%), 14.6%–26.4% (mean 22.8%) of head length.</p></tp:treatment-sec><tp:treatment-sec sec-type="Coloration in life" id="SECID0EXLCI"><title>Coloration in life.</title><p>Dorsal side of head and body brownish grey, mid-lateral side shallow brownish grey, and ventral side grayish white. Dorsal side of body with five distinct black crossbars (1<sup>st</sup> on back of nape, 2<sup>nd</sup> and 3<sup>rd</sup> at dorsal-fin base origin and ending respectively, 4<sup>th</sup> at vertical position above anal-fin base origin, 5<sup>th</sup> on caudal peduncle respectively). Lateral side with 8–10 different sized black blotches, some blotches sometime connect with the 3<sup>rd</sup>, 4<sup>th</sup>, and 5<sup>th</sup> crossbar on the lateral side of body; scales above lateral line black pigmented, lateral-line scales with obvious black spots, margin of first row below lateral line black pigmented, and 2<sup>nd</sup> row below lateral line slightly black pigmented. Interorbital region with a black crossbar. Operculum and suborbital region with two distinct black blotches (one between anterior margin of eye and upper lip, the other expanded from posterior orbit to opercular) and one small black blotch exist between 2<sup>nd</sup> and 3<sup>rd</sup> suborbital plate. One black blotch above pectoral-fin base. Fins membrane translucent, with numerous black pigments on some fin rays; dorsal-fin rays glittery green, with many black spots and dash lines; pectoral fin rays and pelvic fin rays glittery green, with many black spots and dash lines; anal fin rays with some black spots; caudal-fin rays with numerous black spots (Fig. <xref ref-type="fig" rid="F6">6A, B</xref>).</p><fig id="F5" position="float" orientation="portrait"><object-id xmlns:xlink="http://www.w3.org/1999/xlink" content-type="doi" xlink:type="simple">10.3897/zookeys.1214.127061.figure5</object-id><object-id xmlns:xlink="http://www.w3.org/1999/xlink" content-type="arpha" xlink:type="simple">1CAF7BB6-2FB6-5C39-AFFC-3CF637C46E5A</object-id><label>Figure 5.</label><caption><p><italic><tp:taxon-name><tp:taxon-name-part taxon-name-part-type="genus" reg="Microphysogobio">Microphysogobio</tp:taxon-name-part><tp:taxon-name-part taxon-name-part-type="species" reg="punctatus">punctatus</tp:taxon-name-part></tp:taxon-name></italic> sp. nov., holotype, <named-content xmlns:xlink="http://www.w3.org/1999/xlink" content-type="dwc:institutional_code" xlink:title="Institute of Zoology, Chinese Academy of Sciences, Beijing, China" xlink:href="http://grbio.org/institution/institute-zoology-chinese-academy-sciences" xlink:type="simple">ASIZB</named-content> 240329, 75.4 mm SL <bold>A</bold> lateral view <bold>B</bold> dorsal view <bold>C</bold> ventral view; photos were taken after fixed by formalin.</p></caption><graphic xmlns:xlink="http://www.w3.org/1999/xlink" xlink:href="zookeys-1214-161_article-127061__-g005.jpg" position="float" orientation="portrait" xlink:type="simple" id="oo_1148389.jpg"><uri content-type="original_file" xlink:type="simple">https://binary.pensoft.net/fig/1148389</uri></graphic></fig><fig id="F6" position="float" orientation="portrait"><object-id xmlns:xlink="http://www.w3.org/1999/xlink" content-type="doi" xlink:type="simple">10.3897/zookeys.1214.127061.figure6</object-id><object-id xmlns:xlink="http://www.w3.org/1999/xlink" content-type="arpha" xlink:type="simple">49F5C003-0665-5BD1-9919-8652E35580FF</object-id><label>Figure 6.</label><caption><p><bold>A</bold> Freshly caught <italic><tp:taxon-name><tp:taxon-name-part taxon-name-part-type="genus" reg="Microphysogobio">Microphysogobio</tp:taxon-name-part><tp:taxon-name-part taxon-name-part-type="species" reg="punctatus">punctatus</tp:taxon-name-part></tp:taxon-name></italic> sp. nov. from its type locality, uncatalogued <bold>B</bold> live individual from Luzhai County, Liuzhou City, Guangxi Autonomous Region in Luoqingjiang River, collected and photographed by Dr. Fan Li <bold>C</bold> original drawing by Zhi-Xian Sun based on individual collected from Yongfu County, Guilin City, Guangxi Autonomous Region in Xihe River.</p></caption><graphic xmlns:xlink="http://www.w3.org/1999/xlink" xlink:href="zookeys-1214-161_article-127061__-g006.jpg" position="float" orientation="portrait" xlink:type="simple" id="oo_1148390.jpg"><uri content-type="original_file" xlink:type="simple">https://binary.pensoft.net/fig/1148390</uri></graphic></fig></tp:treatment-sec><tp:treatment-sec sec-type="Coloration in preservation" id="SECID0EYOCI"><title>Coloration in preservation.</title><p>Dorsal side of head and body brownish yellow, mid-lateral side shallow brownish yellow, and ventral side grayish white. Dorsal side of body with five distinct black crossbars in same position as live individual. Lateral side with 8–10 differently sized dark grey blotches; scales above lateral line black pigmented, lateral-line scales without obvious black spots, margin of first row below lateral line slightly black pigmented. Interorbital region with a black crossbar. Operculum and suborbital region with two distinct black blotches in same position as live individual, and one small black blotch exist between 2<sup>nd</sup> and 3<sup>rd</sup> suborbital plate. One black blotch above pectoral-fin base. Fins membrane pale, with numerous black pigments on some fin rays in same position as live individual, glittery green on fin rays faded.</p></tp:treatment-sec><tp:treatment-sec sec-type="Sexual dimorphism" id="SECID0ECPCI"><title>Sexual dimorphism.</title><p>No significant sexual dimorphism observed.</p></tp:treatment-sec><tp:treatment-sec sec-type="distribution" id="SECID0EHPCI"><title>Distribution.</title><p>According to the field collections, this species is distributed in the Guijiang and Liujiang rivers, two northern tributaries of the Xijiang River system, which belongs to the Pearl River basin. It is also found in the upper Xiangjiang River, which drains into the middle Yangtze River basin (Fig. <xref ref-type="fig" rid="F4">4</xref>).</p></tp:treatment-sec><tp:treatment-sec sec-type="biology|habitat" id="SECID0ERPCI"><title>Habitat and biology.</title><p><italic><tp:taxon-name><tp:taxon-name-part taxon-name-part-type="genus" reg="Microphysogobio">Microphysogobio</tp:taxon-name-part><tp:taxon-name-part taxon-name-part-type="species" reg="punctatus">punctatus</tp:taxon-name-part></tp:taxon-name></italic> sp. nov. inhabits the slow flowing water of rivers approximately 30–40 meters wide. It usually appears in areas with sandy bottoms with gravel and pebbles. Co-exiting species includes e.g., <italic><tp:taxon-name><tp:taxon-name-part taxon-name-part-type="genus" reg="Opsariichthys">Opsariichthys</tp:taxon-name-part><tp:taxon-name-part taxon-name-part-type="species" reg="bidens">bidens</tp:taxon-name-part></tp:taxon-name></italic>, <italic><tp:taxon-name><tp:taxon-name-part taxon-name-part-type="genus" reg="Acheilognathus">Acheilognathus</tp:taxon-name-part><tp:taxon-name-part taxon-name-part-type="species" reg="tonkinensis">tonkinensis</tp:taxon-name-part></tp:taxon-name></italic>, <italic><tp:taxon-name><tp:taxon-name-part taxon-name-part-type="genus" reg="Squalidus">Squalidus</tp:taxon-name-part><tp:taxon-name-part taxon-name-part-type="species" reg="argentatus">argentatus</tp:taxon-name-part></tp:taxon-name></italic>, <italic><tp:taxon-name><tp:taxon-name-part taxon-name-part-type="genus" reg="Sarcocheilichthys">Sarcocheilichthys</tp:taxon-name-part></tp:taxon-name></italic> sp. <italic><tp:taxon-name><tp:taxon-name-part taxon-name-part-type="genus" reg="Microphysogobio">Microphysogobio</tp:taxon-name-part><tp:taxon-name-part taxon-name-part-type="species" reg="zhangi">zhangi</tp:taxon-name-part></tp:taxon-name></italic>, and <italic><tp:taxon-name><tp:taxon-name-part taxon-name-part-type="genus" reg="Cobitis">Cobitis</tp:taxon-name-part></tp:taxon-name></italic> spp.</p></tp:treatment-sec><tp:treatment-sec sec-type="etymology" id="SECID0E3RCI"><title>Etymology.</title><p>The new species name <italic><tp:taxon-name><tp:taxon-name-part taxon-name-part-type="genus" reg="Microphysogobio"/><tp:taxon-name-part taxon-name-part-type="species" reg="punctatus">punctatus</tp:taxon-name-part></tp:taxon-name></italic> is derived from the Latin <italic>punctum</italic>, meaning spot. The name refers to the numerous black spots on its scales and fin rays. Suggested Chinese name for this species is “斑点小鳔鮈”.</p></tp:treatment-sec><tp:treatment-sec><!--Section generated to contain objects referenced in tp:taxon-treatment.--><fig id="F3" position="float" orientation="portrait"><object-id xmlns:xlink="http://www.w3.org/1999/xlink" content-type="doi" xlink:type="simple">10.3897/zookeys.1214.127061.figure3</object-id><object-id xmlns:xlink="http://www.w3.org/1999/xlink" content-type="arpha" xlink:type="simple">3ED393FC-36F6-5DA7-8352-3068C8E1A766</object-id><label>Figure 3.</label><caption><p>Lip papillae patterns of <italic><tp:taxon-name><tp:taxon-name-part taxon-name-part-type="genus" reg="Microphysogobio">Microphysogobio</tp:taxon-name-part></tp:taxon-name></italic> species: <bold>A</bold><italic><tp:taxon-name><tp:taxon-name-part taxon-name-part-type="genus" reg="Microphysogobio">M.</tp:taxon-name-part><tp:taxon-name-part taxon-name-part-type="species" reg="tungtingensis">tungtingensis</tp:taxon-name-part></tp:taxon-name></italic>, <named-content xmlns:xlink="http://www.w3.org/1999/xlink" content-type="dwc:institutional_code" xlink:title="Institute of Zoology, Chinese Academy of Sciences, Beijing, China" xlink:href="http://grbio.org/institution/institute-zoology-chinese-academy-sciences" xlink:type="simple">ASIZB</named-content> 240560 <bold>B</bold><italic><tp:taxon-name><tp:taxon-name-part taxon-name-part-type="genus" reg="Microphysogobio">M.</tp:taxon-name-part><tp:taxon-name-part taxon-name-part-type="species" reg="elongatus">elongatus</tp:taxon-name-part></tp:taxon-name></italic> (= <italic><tp:taxon-name><tp:taxon-name-part taxon-name-part-type="genus" reg="Microphysogobio">M.</tp:taxon-name-part><tp:taxon-name-part taxon-name-part-type="species" reg="tungtingensis">tungtingensis</tp:taxon-name-part></tp:taxon-name></italic>), <named-content xmlns:xlink="http://www.w3.org/1999/xlink" content-type="dwc:institutional_code" xlink:title="Institute of Zoology, Chinese Academy of Sciences, Beijing, China" xlink:href="http://grbio.org/institution/institute-zoology-chinese-academy-sciences" xlink:type="simple">ASIZB</named-content> 240426 <bold>C</bold><italic><tp:taxon-name><tp:taxon-name-part taxon-name-part-type="genus" reg="Microphysogobio">M.</tp:taxon-name-part><tp:taxon-name-part taxon-name-part-type="species" reg="punctatus">punctatus</tp:taxon-name-part></tp:taxon-name></italic> sp. nov., holotype, <named-content xmlns:xlink="http://www.w3.org/1999/xlink" content-type="dwc:institutional_code" xlink:title="Institute of Zoology, Chinese Academy of Sciences, Beijing, China" xlink:href="http://grbio.org/institution/institute-zoology-chinese-academy-sciences" xlink:type="simple">ASIZB</named-content> 240329 <bold>D</bold><italic><tp:taxon-name><tp:taxon-name-part taxon-name-part-type="genus" reg="Microphysogobio">M.</tp:taxon-name-part><tp:taxon-name-part taxon-name-part-type="species" reg="punctatus">punctatus</tp:taxon-name-part></tp:taxon-name></italic> sp. nov., <named-content xmlns:xlink="http://www.w3.org/1999/xlink" content-type="dwc:institutional_code" xlink:title="Institute of Zoology, Chinese Academy of Sciences, Beijing, China" xlink:href="http://grbio.org/institution/institute-zoology-chinese-academy-sciences" xlink:type="simple">ASIZB</named-content> 240300 <bold>E</bold><italic><tp:taxon-name><tp:taxon-name-part taxon-name-part-type="genus" reg="Microphysogobio">M.</tp:taxon-name-part><tp:taxon-name-part taxon-name-part-type="species" reg="microstomus">microstomus</tp:taxon-name-part></tp:taxon-name></italic>, <abbrev xmlns:xlink="http://www.w3.org/1999/xlink" content-type="institution" xlink:title="Shanghai Ocean University, Shanghai, China" id="ABBRID0ENYAI" xlink:type="simple">SHOU</abbrev> 20231209017 <bold>F</bold><italic><tp:taxon-name><tp:taxon-name-part taxon-name-part-type="genus" reg="Microphysogobio">M.</tp:taxon-name-part><tp:taxon-name-part taxon-name-part-type="species" reg="zhangi">zhangi</tp:taxon-name-part></tp:taxon-name></italic>, holotype, <named-content xmlns:xlink="http://www.w3.org/1999/xlink" content-type="dwc:institutional_code" xlink:title="Institute of Zoology, Chinese Academy of Sciences, Beijing, China" xlink:href="http://grbio.org/institution/institute-zoology-chinese-academy-sciences" xlink:type="simple">ASIZB</named-content> 204677 <bold>G</bold><italic><tp:taxon-name><tp:taxon-name-part taxon-name-part-type="genus" reg="Microphysogobio">M.</tp:taxon-name-part><tp:taxon-name-part taxon-name-part-type="species" reg="vietnamica">vietnamica</tp:taxon-name-part></tp:taxon-name></italic>, <named-content xmlns:xlink="http://www.w3.org/1999/xlink" content-type="dwc:institutional_code" xlink:title="Institute of Zoology, Chinese Academy of Sciences, Beijing, China" xlink:href="http://grbio.org/institution/institute-zoology-chinese-academy-sciences" xlink:type="simple">ASIZB</named-content> 240571 <bold>H</bold><italic><tp:taxon-name><tp:taxon-name-part taxon-name-part-type="genus" reg="Microphysogobio">M.</tp:taxon-name-part><tp:taxon-name-part taxon-name-part-type="species" reg="bicolor">bicolor</tp:taxon-name-part></tp:taxon-name></italic>, ASZIB 220638.</p></caption><graphic xmlns:xlink="http://www.w3.org/1999/xlink" xlink:href="zookeys-1214-161_article-127061__-g003.jpg" position="float" orientation="portrait" xlink:type="simple" id="oo_1148387.jpg"><uri content-type="original_file" xlink:type="simple">https://binary.pensoft.net/fig/1148387</uri></graphic></fig><fig id="F4" position="float" orientation="portrait"><object-id xmlns:xlink="http://www.w3.org/1999/xlink" content-type="doi" xlink:type="simple">10.3897/zookeys.1214.127061.figure4</object-id><object-id xmlns:xlink="http://www.w3.org/1999/xlink" content-type="arpha" xlink:type="simple">98929B30-455E-53D1-874B-DE69867A3C36</object-id><label>Figure 4.</label><caption><p>The distribution of the <italic><tp:taxon-name><tp:taxon-name-part taxon-name-part-type="genus" reg="Microphysogobio">Microphysogobio</tp:taxon-name-part><tp:taxon-name-part taxon-name-part-type="species" reg="punctatus">punctatus</tp:taxon-name-part></tp:taxon-name></italic> sp. nov., <italic><tp:taxon-name><tp:taxon-name-part taxon-name-part-type="genus" reg="Microphysogobio">M.</tp:taxon-name-part><tp:taxon-name-part taxon-name-part-type="species" reg="tungtingensis">tungtingensis</tp:taxon-name-part></tp:taxon-name></italic> and <italic><tp:taxon-name><tp:taxon-name-part taxon-name-part-type="genus" reg="Microphysogobio">M.</tp:taxon-name-part><tp:taxon-name-part taxon-name-part-type="species" reg="bicolor">bicolor</tp:taxon-name-part></tp:taxon-name></italic>. “T” in circles indicates the type locality of each species.</p></caption><graphic xmlns:xlink="http://www.w3.org/1999/xlink" xlink:href="zookeys-1214-161_article-127061__-g004.jpg" position="float" orientation="portrait" xlink:type="simple" id="oo_1148388.jpg"><uri content-type="original_file" xlink:type="simple">https://binary.pensoft.net/fig/1148388</uri></graphic></fig></tp:treatment-sec><ref-list><ref id="B30"><mixed-citation xmlns:xlink="http://www.w3.org/1999/xlink" xlink:type="simple"><person-group><name name-style="western"><surname>Wen</surname><given-names>YC</given-names></name></person-group> (<year>2006</year>) <source><tp:taxon-name><tp:taxon-name-part taxon-name-part-type="subfamily">Gobioninae</tp:taxon-name-part></tp:taxon-name>. In: Zhou J, Zhang CG (Eds) Freshwater Fishes of Guangxi, China. 2<sup>nd</sup> Edn.</source><publisher-name>Guangxi People Publishing House</publisher-name>, <publisher-loc>Nanning</publisher-loc>, <size units="page">535 pp</size>. [In Chinese]</mixed-citation></ref><ref id="B27"><mixed-citation xmlns:xlink="http://www.w3.org/1999/xlink" xlink:type="simple"><person-group><name name-style="western"><surname>Xiao</surname><given-names>S</given-names></name><name name-style="western"><surname>Lan</surname><given-names>JH</given-names></name></person-group> (<year>2023</year>) <source>Taxonomic Atlas of the Freshwater Fishes in Guangxi.</source><publisher-name>Henan Science and Technology Press</publisher-name>, <publisher-loc>Zhengzhou</publisher-loc>, <size units="page">420 pp</size>. [In Chinese]</mixed-citation></ref></ref-list></tp:taxon-treatment>
