# Supplementary material for: ﻿Redescription of Microphysogobiotungtingensis (Nichols, 1926) with the description of a new species of the genus (Cypriniformes, Gobionidae) from southern China
Source: Zookeys. 2024 Oct 4;1214:161–86. doi: 10.3897/zookeys.1214.127061 (PMC11470203; doi:10.3897/zookeys.1214.127061)
Supplement: Supplementary material 1 — Raw data of the type specimens of Microphysogobiotungtingensis and M.elongatus [file zookeys-1214-161_article-127061__-s001.xlsx]

## Sheet: Sheet1
Supplementary Table 1. Raw data of the type specimens of Microphysogobio tungtingensis and M. elongatus.
Characteristics	Microphysogobio tungtingensis	Microphysogobio elongatus
	Holotype	Syntype	Syntype	Syntype	Syntype	Syntype
	AMNH 8447	IHB 58-7-820	IHB 58-7-249	IHB 58-7-254	IHB 58-7-876	IHB 58-7-915
Meristic counts
Branched dorsal-fin rays	7	7	7	7	7	7
Branched anal-fin rays	6	6	6	6	6	6
Branched pectoral-fin rays	13	12	12	12	11	11
Branched pelvic-fin rays	7	7	7	7	7	7
Lateral line scales	39	37	38	37	37	37
Scales above lateral line	3.5	3.5	3.5	3.5	3.5	3.5
Scales below lateral line	2	2	1.5	2	2	2
Pre-dorsal scales	9	9	10	9	10	10
Circumpeduncular scales	12	12	12	12	12	12
Measurements (mm)
Standard Length	51.26	65.87	74.29	78.99	77.18	64.24
Body depth	8.05	10.79	11.48	12.73	12.28	11.18
Head length	11.4	15.03	17.19	18.24	17.13	15.72
Head depth	6.6	8.55	9.23	9.92	9.38	8.81
Head width	7.5	8.62	9.34	9.86	10.08	8.29
Eye diameter	3.53	5.28	5.91	5.87	5.89	5.13
Interorbital width	1.67	2.19	2.52	2.35	2.6	2.59
Snout length	4.4	5.16	6.07	7.33	6.82	5.79
Dorsal-fin length	11.72	15.36	16.77	17.09	16	14.94
Dorsal-fin base length	7.59	8.81	9.42	9.84	10.04	8.51
Pectoral-fin length	10.86	13.99	17.56	16.15	17.45	14.14
Pectoral-fin base length	2.36	3.66	4.2	4.21	4.3	3.29
Pelvic-fin length	8.6	11.12	12.8	12.58	13.35	10.28
Pelvic-fin base length	1.81	2.4	2.76	2.87	3.07	2.21
Anal-fin length	7.71	9.52	10.06	11.03	11.08	10.29
Anal-fin base length	3.88	3.74	4.78	5.1	5.13	4.66
Pre-dorsal length	21.8	28.25	31.38	34.34	32.71	27.63
Pre-pectoral length	12.14	16.01	17.84	19.15	18.5	16.41
Pre-pelvic length	24.1	32.5	35.93	37.95	36.32	31.2
Pre-anal length	39.23	51.76	59.53	60.91	59.29	47.69
Caudal peduncle length	8.78	10.32	11.16	11.73	11.48	10.93
Caudal peduncle depth	3.93	5.16	6.24	6.34	6.33	5.27
Anterior papillae length	3.24	3.97	4.94	5.88	5.24	5.8
Anterior papillae width	2.59	3.34	4.3	4.15	4.13	4.55
Central anterior papillae width	0.65	0.96	0.91	1.34	1.03	1.14
Upper jaw cutting edge width	0.89	0.93	NA	1.29	1.15	NA
Medial Pad width	1.16	1.32	2.02	2.06	2.24	2.03
Mouth depth	1.72	2.66	3.08	3.41	3.63	3.14
Mouth width	2.06	2.83	3.57	3.74	4.15	3.19
Barbel length	2.35	2.29	3.06	4.52	3.11	2.41
